# Supplementary material for: A 124-plex Microhaplotype Panel Based on Next-generation Sequencing Developed for Forensic Applications
Source: Sci Rep. 2020 Feb 6;10:1945. doi: 10.1038/s41598-020-58980-x (PMC7004988; doi:10.1038/s41598-020-58980-x)
Supplement: Supplementary file 2 — Supplementary Table S4. [file 41598_2020_58980_MOESM2_ESM.xls]

## Sheet: Title page
Supplementary Tables S4 for
A 124-plex Microhaplotype Panel Based on Next-generation Sequencing Developed for Forensic Applications
Jing-Bo Pang1,2,3,4, Min Rao1,2,3,4, Qing-Feng Chen1,2,4, An-Quan Ji1,2,3, Chi Zhang1,2, Ke-Lai Kang1,2, Hao Wu1,2, Jian Ye1,2*, Sheng-Jie Nie3* & Le Wang1,2,3*
1National Engineering Laboratory for Forensic Science, Institute of Forensic Science, Ministry of Public Security, Beijing 100038, PR China. 2Key Laboratory of Forensic Genetics of Ministry of Public Security, Institute of Forensic Science, Ministry of Public Security, Beijing 100038, PR China. 3School of Forensic Medicine, Kunming Medical University, Kunming 650500, PR China. 4These authors cont…

## Sheet: Table S4
Supplementary Table S4. Linkage disequilibrium test of the microhaplotypesin the Chinese Han population (n=256).
	mh01KK-002	mh01KK-070	mh01KK-072	mh01KK-106	mh01KK-117	mh01KK-205	mh01KK-210	mh01KK-211	mh02KK-003	mh02KK-005	mh02KK-073	mh02KK-102	mh02KK-134	mh02KK-136	mh02KK-201	mh02KK-202	mh02KK-213	mh03KK-006	mh03KK-007	mh03KK-008	mh03KK-009	mh03KK-150	mh04KK-010	mh04KK-011	mh04KK-013	mh04KK-015	mh04KK-016	mh04KK-017	mh04KK-019	mh04KK-021	mh04KK-028	mh04KK-029	mh04KK-074	mh05KK-022	mh05KK-023	mh05KK-062	mh05KK-078	mh05KK-079	mh05KK-170	mh06KK-025	mh06KK-026	mh06KK-080	mh06KK-101	mh07KK-030	mh07KK-031	mh07KK-081	mh07KK-082	mh08KK-032	mh09KK-033
mh01KK-002
mh01KK-070	0.00956
mh01KK-072	0.66359	0.61346
mh01KK-106	0.16709	0.58581	0.72583
mh01KK-117	0.67605	0.13175	0.8787	0.49686
mh01KK-205	0.43973	0.64546	0.18452	0.81288	0.03178
mh01KK-210	0.78456	0.20626	0.01195	0.4972	0.0754	0.01941
mh01KK-211	0.99774	0.92335	0.51883	0.7228	0.36946	0.24891	0.10421
mh02KK-003	0.89241	0.32185	0.58708	0.7752	0.99715	0.26467	0.04177	0.90503
mh02KK-005	0.27258	0.86219	0.1317	0.54918	0.45868	0.69671	0.00576	0.83185	0.64989
mh02KK-073	0.8684	0.02476	0.76159	0.87948	0.5151	0.21873	0.52188	0.70559	0.13842	0.09182
mh02KK-102	0.50751	0.46354	0.11292	0.53035	0.71587	0.0282	0.61572	0.66152	0.0004	0.71252	0.00017
mh02KK-134	0.25245	0.10514	0.55178	0.53302	0.94943	0.15456	0.17121	0.48873	0.38973	0.0569	0.66489	0.43454
mh02KK-136	0.78912	0.313	0.43244	0.0547	0.63447	0.07326	0.63994	0.20166	0.81994	0.09856	0.53659	0.10292	0.86432
mh02KK-201	0.12148	0.19261	0.12736	0.02371	0.8777	0.33688	0.10622	0.81262	0.6949	0.39163	0.02602	0.8184	0.27657	0.02143
mh02KK-202	0.4661	0.10863	0.3781	0.63963	0.99079	0.12535	0.61787	0.58782	0.46926	0.69459	0.93848	0.02191	0.999	0.8356	0.99916
mh02KK-213	0.56189	0.44852	0.23172	0.18606	0.2112	0.49681	0.46418	0.66537	0.17533	0.80156	0.43307	0.47246	0.22304	0.54025	0.5425	0.96632
mh03KK-006	0.29868	0.22557	0.01345	0.56923	0.0242	0.00128	0.02943	0.00075	0.72845	0.39577	0.01909	0.19987	0.2667	0.23139	0.12047	0.00884	0.82225
mh03KK-007	0.16894	0.59287	0.00564	0.63516	0.0171	0.14735	0.0249	0.04211	0.28944	0.07004	0.16661	0.11391	0.99464	0.98022	0.24402	0.5278	0.43538	0.00491
mh03KK-008	0.10217	0.49814	0.007	0.42458	0.03642	0.12152	0.05854	0.45463	0.10062	0.78715	0.45629	0.08722	0.76691	0.84077	0.80329	0.00103	0.1531	0.00283	0
mh03KK-009	0.07877	0.37577	0.57049	0.25389	0.99848	0.2464	0.5975	0.88153	0.86285	0.82955	0.93039	0.37761	0.73238	0.42315	0.71207	0.92766	0.40815	0.24017	0.77284	0.45121
mh03KK-150	0.00365	0.30325	0.00294	0.69969	0.00012	0.47078	0.0394	0.13121	0.00019	0.33674	0.16412	0.05874	0.1805	3e-05	0.03869	0.50653	0.86404	0.0727	0.74369	0.31969	0.13203
mh04KK-010	0.40048	0.3857	0.25411	0.26107	0.08454	0.44024	0.074	0.62237	0.11039	0.04416	0.08038	0.61339	0.93835	0.7099	0.03959	0.94322	0.39381	0.00665	0.45861	0.24518	0.33706	0.33707
mh04KK-011	0.06932	0.0287	0.16169	0.3064	0.0026	0.27868	0.22742	0.00289	0.40322	0.36534	0.01091	0.00026	0.91249	0.03025	0.22788	0.37525	0.50571	0.00053	0.00522	0.0002	0.5707	0.01522	0.8345
mh04KK-013	0.07282	0.23716	0.0379	0.67764	0.80508	0.10997	0	0.60158	0.13337	0.00836	0.6691	0.18127	0.6068	0.77946	0.44223	0.98797	0.31743	0.77701	0.35691	0.54809	0.67802	0.00111	0.05017	0.21563
mh04KK-015	0.11337	0.46865	0.07915	0.59087	0.76383	0.17025	4e-05	0.18741	0.80095	0.03281	0.92508	0.17606	0.50474	0.64193	0.9419	0.74144	0.3043	0.43502	0.1931	0.8795	0.76444	0.25585	0.11041	0.3459	0.01557
mh04KK-016	0.02183	0.78526	0.02337	0.69305	0.98145	0.20473	0.39681	0.18743	0.70251	0.53331	0.48602	0.06545	0.23723	0.45078	0.8094	0.49383	0.72507	0.25822	0.35605	0.54771	0.71951	0.8824	0.26136	0.4788	0.96464	0
mh04KK-017	0.05634	0.05529	0.15616	0.87071	0.70288	0.784	0.07697	0.38128	0.65729	0.07607	0.25529	0.16549	0.14107	0.17816	0.04789	0.22664	0.44612	0.05623	0.90718	0.27001	0.29581	0.45091	0.3072	0.64389	0.47287	0	0
mh04KK-019	0.48308	0.12606	0.03437	0.81651	0.62753	0.00449	0.18964	0.11954	0.0358	0.28707	0.00019	0.29417	0.05475	0.48458	0.03728	0.07818	0.24621	0.00399	0.03423	0.36483	0.85442	0.02777	0.09175	0.04732	0.14965	0.05196	0.06884	0.15687
mh04KK-021	0.0067	0.45904	0.0097	0.68325	0.64727	0.80917	0.25069	0.30669	0.08624	0.29129	0.79119	0.83739	0.07557	0.34672	0.6758	0.95679	0.77632	0.24399	0.07446	0.01142	0.28738	0.01368	0.45939	0.28138	0.13081	0.43294	0.28632	0.31812	0.29859
mh04KK-028	0.50867	0.44485	0.50375	0.91107	0.99981	0.60624	0.55106	0.65067	0.16894	0.34132	0.67784	0.40659	0.81346	0.73235	0.69044	0.74093	0.27894	0.45612	0.45696	0.85053	0.94984	0.46042	0.12177	0.38005	0.97966	0	0	0	0.29994	0.37747
mh04KK-029	0.59162	0.12566	0.02175	0.44112	0.46378	0.62449	0.38413	0.12777	0.74398	0.39877	0.4681	0.07974	0.11757	0.51355	0.0806	0.66204	0.25671	0.88998	0.51121	0.60643	0.20558	0.68849	0.28699	0.41064	0.28606	0.00571	0.01315	0.05939	0.79171	0.71269	0.01675
mh04KK-074	0.54591	0.2812	0.60478	0.90717	0.99709	0.94303	0.63974	0.75639	0.33532	0.53496	0.00836	0.15331	0.65681	0.46394	0.9022	0.80377	0.06749	0.88972	0.35931	0.74531	0.47237	0.00259	0.86665	0.25998	0.88776	0.83718	0.15103	0.84339	0.00542	0.55185	0.87854	0.20558
mh05KK-022	0.23018	0.59006	0.62875	0.41884	0.25806	0.38561	0.01349	0.77798	0.73061	0.34146	0.13526	0.0755	0.4576	0.6903	0.58777	0.30257	0.05364	0.69457	0.36414	0.91824	0.08721	0.79536	0.66871	0.85601	0.97411	0.5828	0.54296	0.7284	0.35454	0.17249	0.26541	0.06853	0.65409
mh05KK-023	0.16926	0.19768	0.63029	0.03059	0.92696	0.81208	0.26354	0.71041	0.01704	0.52773	5e-05	0.00894	0.08117	0.45777	0.00459	0.72876	0.77514	0.53121	0.64159	0.28282	0.11205	0.17161	0.44402	0.8517	0.88899	0.16703	0.18597	0.10368	0.86459	0.29258	0.36791	0.3376	0.50798	0.57529
mh05KK-062	0.48591	0.96759	0.0129	0.00887	0.04786	0.85097	0.06705	0.46477	0.3389	0.00457	0.28742	0.29709	0.90493	0.2668	0.89063	0.90217	0.01505	0.03606	0.00276	0.00168	0.64126	0.31714	0.97666	0.33681	0.31674	0.56873	0.61525	0.22564	0.20948	0.85716	0.60736	0.06073	0.69351	0.43872	0.58767
mh05KK-078	0.81041	0.49537	0.42464	0.12164	0.68726	0.46	0.03779	0.24738	0.5217	0.11329	0.47731	0.67271	0.36178	0.49991	0.43994	0.36562	0.3653	0.18384	0.09971	0.65348	0.38681	0.74239	0.41898	0.11439	0.30128	0.5697	0.83028	0.48254	0.78177	0.42417	0.56448	0.09361	0.6483	0	0.79051	0.88703
mh05KK-079	0.18142	0.31441	0.45511	0.09544	0.28788	0.1533	0.87002	0.70368	0.32353	0.4916	0.18961	0.24638	0.84239	0.23122	0.15498	0.09932	0.05463	0.93752	0.00205	0.0373	0.3698	0.81962	0.38773	0.31514	0.96848	0.8414	0.81364	0.95964	0.97247	0.46352	0.0267	0.05547	0.70453	0	0.54006	0.08015	0
mh05KK-170	0.18565	0.99828	0.37352	0.74649	0.74445	0.00011	0.07763	0.57755	0.18535	0.09532	0.40037	0.87745	0.51262	0.81822	0.01668	0.86006	0.41384	0.00426	0.65184	0.59634	0.50375	0.0139	0.39806	0.3604	0.30237	0.71321	0.27575	0.2173	0.05006	0.60198	0.40022	0.78798	0.81988	0.17885	0.39634	0.97782	0.75306	0.95047
mh06KK-025	0.74503	0.59894	0.3689	0.01995	0.71893	0.70424	0.46531	0.09619	0.32977	0.42064	0.20698	0.12323	0.34033	0.00121	0.10259	0.51314	0.43389	0.00777	0.69436	0.02024	0.47939	0.05746	0.1041	0.00472	0.05316	0.14838	0.36683	0.00717	0.09671	0.02091	0.86342	0.72169	0.47289	0.20079	0.02312	0.96422	0.14536	0.28454	0.21896
mh06KK-026	0.56508	0.84172	0.57598	0.66197	0.95224	0.01569	0.05789	0.88268	0.48557	0.84023	0.65695	0.32626	0.56891	0.73878	0.55118	0.02171	0.72417	0.01573	0.93908	0.49638	0.34505	0.19498	0.84884	0.51642	0.26567	0.09449	0.02538	0.00783	0.92177	0.8531	0.49757	0.42394	0.67302	0.93375	0.51628	0.00657	0.46512	0.58008	0.48384	0.38723
mh06KK-080	0.35551	0.05047	0.00736	0.05668	0.33847	0.00043	0.01609	0.26621	0.17091	0.28197	0	0.02283	0.02315	0.88638	0.05443	0.54164	0.808	0.00187	0.254	0.21889	0.94344	0.10171	0.08994	0.0023	0.00106	0.17093	0.07222	0.01582	0	0.01437	0.21608	0.58625	0.00023	0.64699	0.12127	0.09078	0.27183	0.959	0.04657	0.09199	0
mh06KK-101	0.95935	0.64042	0.00106	0.61599	0.38354	0.9335	1e-05	0.80362	0.14506	0.02682	0.97002	0.97094	0.94954	0.44255	0.87141	0.48458	0.12738	0.34207	0.07847	0.26884	0.85818	0.08047	0.48013	0.19613	0.00157	5e-05	0.53179	0.11967	0.86628	0.69137	0.94111	0.07389	0.84555	0.22492	0.43001	0.10526	0.14603	0.77511	0.82471	0.27882	0.98777	0.30148
mh07KK-030	0.18806	0.00808	0.20032	0.42705	0.19567	0.34614	0.66221	0.6423	0.27425	0.34112	0.4283	0.00106	0.07045	0.00211	0.44887	0.71955	0.12669	0.66175	0.32497	0.07314	0.29299	0.38142	0.47188	0.19277	0.34996	0.18525	0.61814	0.0881	0.02453	0.05244	0.62206	0.297	0.3831	0.17706	0.16832	0.06447	0.11398	0.22318	0.07019	0.00937	0.3757	0.27773	0.62697
mh07KK-031	0.2031	0.7364	0.8995	0.25112	0.27951	0	0.87071	0.2427	0.33667	0.88365	0.02001	0.10271	0.21632	0.54058	0.15888	0.01091	0.9047	1e-05	0.23496	0.20226	0.2632	0.39293	0.01035	0.02062	0.42003	0.04665	0.09095	0.0663	0.00883	0.36715	0.5511	0.32455	0.60487	0.37389	0.24985	0.62665	0.94988	0.64434	0.00265	0.01861	0.04895	0.00071	0.71955	0.60829
mh07KK-081	0.59626	0.86864	0.64178	0.9654	0.75191	0.92425	0.58538	0.89616	0.90763	0.89632	0.09379	0.89531	0.99675	0.71974	0.86134	0.41349	0.47619	0.24259	0.18819	0.77559	0.81188	0.60331	0.47002	0.19461	0.40683	0.47028	0.31938	0.32893	0.85658	0.42618	0.22175	0.2807	0.84212	0.3739	0.91644	0.15568	0.21028	0.30755	0.9513	0.10587	0.98652	0.91996	0.97263	0.94089	0.47686
mh07KK-082	0.42288	0.55417	0.16361	0.35663	0.3283	0.30787	0.41685	0.22198	0.38572	0.15154	0.50561	0.01294	0.67903	0.04974	0.95972	0.12895	0.59059	0.16539	0.3739	0.11305	0.23543	0.15138	0.81495	0.22286	0.51512	0.20114	0.43176	0.30303	0.02651	0.55626	0.14682	0.33012	0.1477	0.65065	0.80215	0.05188	0.30591	0.28584	0.49899	0.03811	0.97114	0.97012	0.63289	0.87432	0.05763	0.22069
mh08KK-032	0.28159	0.00734	0.02587	0.38934	0.26394	0.00043	0.11864	0.78477	0.02947	0.00058	0.08522	0	0.07209	0.67108	0.29999	0.8333	0.06827	0.14543	0.04487	0.39415	0.47837	0.00868	0.29539	0.00286	0.01194	0.33817	0.96743	0.25678	0.02136	0.07299	0.78913	0.47855	0.00612	0.17395	0.15301	0.03236	0.03512	0.70813	0.71299	0.29785	0.31197	0.01746	0.18788	0.0003	0.53957	0.69703	0.00517
mh09KK-033	0.87366	0.1643	0.25666	0.24798	0.04082	0.01625	0.17073	0.03626	0.58681	0.7086	0.01579	0.66408	0.18508	0.1649	0	0.93271	0.03547	0.05473	0.00046	0.3561	0.63433	0.15528	0.04542	0.03303	0.60846	0.55894	0.2233	0.79731	0.00669	0.41214	0.59452	0.36652	0.93242	0.44336	0.65168	0.38711	0.29007	0.00623	0.15686	0.9037	0.53609	0.00626	0.5722	0.74311	0.00054	0.3932	0.28677	0.21893
mh09KK-034	4e-05	0.08795	0.23099	0.64593	0.46877	0.00018	0.23653	0.30484	0.06357	0.87774	0.03931	0.37589	0.1094	0.02853	0.0004	0.58781	0.78578	0.00078	0.42487	0.40135	0.86489	0.0097	0.07051	0.00402	0.34945	0.60054	0.48981	0.07562	0.00012	0.68426	0.18039	0.20114	0.37446	0.7283	0.40108	0.2007	0.35119	0.91012	0.13168	0.00286	0.33831	0	0.29727	0.07363	0.00013	0.83359	0.97826	0.0318	0.00063
mh09KK-035	0.48032	0.94749	0.01304	0.03578	0.05957	0	0.00186	0.79855	0.00668	0.5567	0.0202	0.35438	0.40852	0.10376	0.22817	0.10342	0.39259	1e-05	0.04324	0.00165	0.31297	0	0.10587	0.18485	0.00513	0.34513	0.09277	0.51218	0.02402	0.16606	0.10384	0.05585	0.46051	0.30239	0.24296	0.25556	0.50023	0.03588	0.05265	0.03379	0.0828	0.04683	0.30801	0.00832	1e-05	0.20245	0.05278	0.02251	0.82114
mh09KK-152	0.04254	0.47524	0.00184	0.37009	0.00466	0.00975	0.00074	0.19959	0.20426	0.08687	0.23392	0.53886	0.42722	0.31299	0.02942	0.80254	0.46631	0.03676	0.00077	0.08164	0.32809	1e-05	0.01014	0.00012	0.01318	0.01546	0.07914	0.33494	0.65752	0.18617	0.83861	0.28342	0.69966	0.80934	0.59882	0.48396	0.86541	0.28516	0.09634	0.34017	0.91338	0.19735	0	0.22529	0.3398	0.28016	0.86776	0.04514	0.11548
mh09KK-153	0.72669	0.13675	0.44642	0.95621	0.39023	0.01455	0.05478	0.05051	0.60699	0.18094	0.21328	0.09187	0.12106	0.9935	0.91074	0.9948	0.2182	0.34882	0.00077	0.23236	0.81932	0.50506	0.40387	0.01823	0.03363	0.01577	0.39023	0.06084	0.26383	0.17325	0.25629	0.21255	0.9015	0.64739	0.07087	0.17881	0.51733	0.56728	0.79451	0.00489	0.23591	0.42565	0.00305	0.02559	0.1514	0.83472	0.37935	0.07245	0.5482
mh09KK-157	0.43099	0.81445	3e-05	0.6489	0.18076	0.00141	0	0.35708	0.53111	0.29219	0.61542	0.37074	0.67227	0.51196	0.94635	0.87896	0.766	0.09144	0.37195	0.07179	0.74303	0.01399	0.60598	0.12417	0.0007	0.04301	0.35718	0.72135	0.73013	0.08453	0.9489	0.072	0.51807	0.21772	0.86393	0.00153	0.71069	0.48648	0.23425	0.23828	0.84304	0.43405	0	0.19074	0.80967	0.97564	0.84834	0.26728	0.36752
mh10KK-083	0.00317	0.02784	0.83457	0.13117	0.54476	0.16845	0.99404	0.61681	0.81258	0.04441	0.16967	0.04511	0.15943	0.39026	0.12576	0.00012	0.83121	0.00077	0.55946	0.05849	0.78953	0.00417	0.5762	0.12543	0.81878	0.29182	0.14321	0.00686	0.02602	0.74032	0.39434	0.82106	0.92073	0.23084	0.43577	0.66473	0.50051	0.38682	0.01068	0.111	0.02216	0.48562	0.89165	0.14105	0.00137	0.74512	0.22567	0.50506	0.49203
mh10KK-084	0.94951	0.94951	0.94951	0.94951	0.94951	0.94951	0.94951	0.94951	0.94951	0.94951	0.94951	0.94951	0.94951	0.94951	0.94951	0.94951	0.94951	0.94951	0.94951	0.94951	0.94951	0.94951	0.94951	0.94951	0.94951	0.94951	0.94951	0.94951	0.94951	0.94951	0.94951	0.94951	0.94951	0.94951	0.94951	0.94951	0.94951	0.94951	0.94951	0.94951	0.94951	0.94951	0.94951	0.94951	0.94951	0.94951	0.94951	0.94951	0.94951
mh10KK-085	0.29425	0.97108	0.53068	0.66463	0.79803	0.17028	0.10678	0.92564	0.83788	0.26312	0.00577	0.00678	0.25441	0.13699	0.14372	0.83274	0.74311	0.41324	0.68495	0.67529	0.77564	0.29704	0.65133	0.86839	0.38959	0.34889	0.15339	0.28412	0.07613	0.74846	0.25574	0.27389	0.41379	0.93946	0.03152	0.46249	0.69383	0.48198	0.04347	0.2048	0.8079	0.00961	0.44904	0.92138	0.88181	0.54981	0.50248	0.15564	0.6433
mh10KK-086	0.70695	0.50917	0.00192	0.00376	0.26543	0.78974	0.03971	0.66751	0.60629	0.51456	0.17112	0.22886	0.8777	0.12458	0.05171	0.40634	0.4209	0.00603	0.00624	0.00013	0.53812	0.43488	0.53602	0.58361	0.56585	0.02849	0.01403	0.10526	0.37129	0.86428	0.02625	0.0506	0.98182	0.15556	0.76368	0	0.18629	0.90324	0.0551	0.84639	0.98245	0.60259	0.03619	0.30508	0.52032	0.86026	0.28674	0.56535	0.68147
mh10KK-087	0.59368	0.17994	0.00999	0.8994	0.36518	0.00566	0.22453	0.88977	0.18075	0.18082	0.04198	0.37258	0.00204	0.42611	0.15499	0.87555	0.48541	0.04533	0.23659	0.88226	0.85538	0.00881	0.40604	0.51768	0.49345	0.3297	0.57032	0.44674	0.00139	0.20772	0.87181	0.22183	0.85279	0.10732	0.45122	0.84209	0.19776	0.83521	0.0116	0.38876	0.84754	0.02078	0.59431	0.01637	0.02947	0.93182	0.01992	0.00436	1e-05
mh10KK-088	0.47766	0.6281	0.48835	0.54813	0.01723	0.39355	0.9817	0.87104	0.01868	0.02653	0.06319	0.21603	0.12745	0.68718	0.01671	0.04963	0.37799	0.00315	0.73739	0.65687	0.03024	0.32463	0.92446	0.82847	0.03987	0.80268	0.99933	0.59286	0.01102	0.53308	0.79789	0.65637	0.48459	0.10738	0.37686	0.09015	0.62922	0.12087	0.24709	0.05289	0.91728	0.03462	0.25986	0.2546	0.15276	0.33203	0.09743	0.27906	0.15557
mh10KK-101	0.41661	0.06746	0.57685	0.03864	0.1397	0.73514	0.54894	0.55905	0.30278	0.1045	0.53763	0.19131	0.43056	0.12571	0.20531	0.60455	0.87147	0.18978	0.61682	0.1233	0.0134	0.90703	0.23281	0.11692	0.60243	0.51036	0.44421	0.1027	0.30638	0.15325	0.52447	0.76197	0.80369	0.28102	0.03022	0.14554	0.13441	0.42778	0.8368	0.14325	0.55904	0.51807	0.65483	0.02035	0.19601	0.20428	0.39842	0.16687	0.95337
mh11KK-036	0.01571	0.83149	0.81489	0.10118	0.58795	0.51042	0.4318	0.09806	0.40169	0.05307	0.56288	0.26328	0.52078	0.92047	0.26247	0.25354	0.75893	0.99734	0.37388	0.13206	0.83897	0.45878	0.14108	0.40656	0.35516	0.96559	0.8296	0.35718	0.0745	0.12534	0.68823	0.65974	0.41539	0.44995	0.47267	0.95162	0.44253	0.52218	0.77643	0.00051	0.75112	0.0041	0.30873	0.12981	0.60366	0.98322	0.15209	0.15178	0.46131
mh11KK-037	0.62895	0.70691	0.9445	0.55406	0.16996	0.6419	0.15124	0.91762	0.38731	0.83281	0.10588	0.29328	0.10282	0.49902	0.38432	0.77803	0.79163	0.12678	0.39054	0.5151	0.46913	0.43916	0.4682	0.78705	0.76168	0.53067	0.41543	0.15328	0.00344	0.01885	0.09153	0.1277	0.84729	0.86903	0.16115	0.28521	0.86167	0.03086	0.1259	0.04919	0.43676	0.00318	0.37357	0.33453	0.05312	0.44742	0.31567	0.00118	0.05333
mh11KK-038	0.00113	0.49784	0.08035	0.9538	0.10384	0.01778	0.45988	0.52424	0.35688	0.68071	0.63176	0.05329	0.40352	0.76426	0.38138	0.76533	0.08423	0.14006	0.06052	0.10146	0.26782	0.18012	0.21583	0.08722	0.29454	0.08969	0.20957	0.04755	0.03366	0.3012	0.22181	0.69488	0.93959	0.00398	0.21176	0.04548	0.06327	0.14219	0.6721	0.0051	0.03153	0.74317	0.58413	0.31011	0.41582	0.42772	0.62913	0.33339	0.03306
mh11KK-039	0.53916	0.72904	0.48564	0.69176	0.62085	0.18032	0.192	0.54795	0.87171	0.53439	0.00107	0.68481	0.48723	0.78721	0.0487	0.54341	0.28865	0.00173	0.77947	0.17757	0.49307	0.1026	0.2221	0.02365	0.96872	0.50195	0.40944	0.5292	0.00175	0.54627	0.62505	0.84424	0.79654	0.62705	0.26457	0.81516	0.7232	0.37827	0.29521	0.12529	0.97406	0.00088	0.7356	0.10103	0.00788	0.85222	0.5565	0.67274	0.01367
mh11KK-040	0.49706	0.62942	0.1386	0.06218	0.77695	0.356	0.10528	0.92289	0.10057	0.02358	0.1427	0.21108	0.07991	0.00199	0.2446	0.09747	0.3368	0.00847	0.39117	0.00061	0.35911	0.05586	0.42486	0.00148	0.4022	0.53112	0.93563	0.33131	0.45107	0.16581	0.28159	0.42209	0.55969	0.02769	0.0209	0.39859	0.57073	0.05932	0.07996	0.03269	0.35852	0.13739	0.00254	0.2852	0.22048	0.86979	0.71462	0.00165	0.04902
mh11KK-041	0.0097	0.56944	0.93426	0.21294	0.52166	0.30279	0.15603	0.18738	0.66726	0.15134	0.01022	0.76143	0.41617	0.18126	4e-05	0.26652	0.35023	0.01793	0.41209	0.02118	0.73298	0.29203	0.7393	0.0128	0.37915	0.44123	0.4625	0.60666	0.01077	0.1067	0.66388	0.4182	0.91617	0.34667	0.05353	0.91462	0.33871	0.56798	0.0607	0.24096	0.91675	0.0024	0.73439	0.50722	0.0375	0.85064	0.83511	0.06388	0.04351
mh11KK-089	0.59505	0.08162	0.79911	0.30639	0.28804	0.28255	0.04624	0.38132	0.81476	0.09737	0.32151	0.76415	0.69575	0.13467	0.14711	0.31988	0.48836	0.33665	0.86232	0.38807	0.72214	0.10318	0.27049	0.58307	0.67219	0.77493	0.70766	0.74457	0.09169	0.0712	0.72486	0.73649	0.67516	0.4993	0.18466	0.16193	0.54127	0.51596	0.85519	0.2261	0.85373	0.01993	0.54547	0.23288	0.24012	0.63534	0.54305	0.24009	0.46182
mh11KK-090	0.76401	0.64511	0.71474	0.36612	0.37586	0.07787	0.06967	0.10468	0.85299	0.14419	0.00134	0.77435	0.2581	0.24606	0.01613	0.49536	0.85769	0.00131	0.51861	0.14397	0.87119	0.26146	0.58885	0.03953	0.70982	0.2975	0.40586	0.66094	7e-05	0.56971	0.71575	0.67269	0.55868	0.68893	0.4866	0.68929	0.45265	0.58517	0.49704	0.45228	0.78892	4e-05	0.75911	0.51585	0.00186	0.80189	0.50168	0.53722	0.00073
mh11KK-091	0.55014	0.39371	0.59285	0.68336	0.97755	0.51025	0.54647	0.64218	0.02006	0.40479	0.51635	0.30037	0.69118	0.45926	0.55002	0.44485	0.85157	0.58353	0.73106	0.26605	0.00104	0.05172	0.63654	0.30333	0.29313	0.17365	0.09092	0.14845	0.26331	0.91035	0.84986	0.42129	0.89788	0.2099	0.92013	0.78062	0.11701	0.60025	0.02714	0.01979	0.32831	0.57162	0.97278	0.49049	0.58127	0.03865	0.24474	0.54861	0.77579
mh11KK-180	0.79667	0.27763	0.02408	0.71884	0.99804	3e-05	0.02708	0.54773	0.76134	0.59139	0.92779	0.80005	0.99989	0.9025	0.60542	0.84172	0.12403	0.01109	0.60168	0.04586	0.9406	0.00865	0.60136	0.04399	0.04159	0.52596	0.23705	0.23906	0.68067	0.30634	0.59369	0.34396	0.995	0.72637	0.98847	0.25784	0.43453	0.98573	0.69921	0.21694	0.99955	0.53872	0.0021	0.75986	0.00729	0.99622	0.06104	0.01803	0.68024
mh11KK-187	0.92332	0.07478	0.00056	0.53984	0.95011	0.00111	0.19952	0.2663	0.69788	0.44803	0.48476	0.66567	0.83565	0.74484	0.77723	0.41159	0.27567	0.17203	0.44034	0.39523	0.51121	0.29603	0.88931	0.095	0.46902	0.47366	0.09834	0.02014	0.10928	0.2564	0.30151	0.54661	0.94484	0.20023	0.26778	0.96062	0.21231	0.68641	0.39192	0.00791	0.3609	0.07127	0.12456	0.35411	0.00306	0.9937	0.85761	0.00209	0.03922
mh11KK-191	0.54831	0.12728	0.54673	0.03904	0.54307	0.09215	0.33509	0.1472	0.00686	0.06282	0.33947	0.02386	0.55817	0.03177	0.15378	0.35257	0.42395	0.4223	0.24143	0.01833	0.56696	0.00289	0.53709	0.16893	0.05319	0.20128	0.05961	0.0131	0.07029	0.00011	0.19734	0.94004	0.33989	0.71866	0.70212	0.92835	0.77559	0.35848	0.97699	0.776	0.48188	0.35309	0.70082	0.24793	0.43471	0.68754	0.4061	0.06538	0.00591
mh12KK-043	0.7664	0.5131	0.32807	0.57855	0.15661	0.07746	0.25851	0.04844	0.48663	0.72785	0.06942	0.40961	0.621	0.61016	7e-05	0.36514	0.636	0.0178	0.01618	0.4831	0.79818	0.48519	0.58188	0.0081	0.8826	0.53907	0.22664	0.98611	0.00547	0.04653	0.96306	0.25618	0.85597	0.25033	0.48994	0.43373	0.17894	0.01208	0.07957	0.84361	0.97007	0.00306	0.97729	0.5154	0.02142	0.6217	0.47001	0.16727	3e-05
mh12KK-045	0.92777	0.48354	0.35485	0.83973	0.12785	0.11045	0.00378	0.13135	0.2407	0.60126	0.90728	0.31645	0.5234	0.20545	0.44567	0.19815	0.33954	0.48003	0.60022	0.0159	0.24882	0.39326	0.13436	0.41532	0.09678	0.05858	0.91488	0.62268	0.59931	0.02025	0.3134	0.83712	0.77387	0.54248	0.13535	0.03504	0.31486	0.06215	0.59541	0.57092	0.37763	0.71675	0.00399	0.02553	0.6233	0.91214	0.90286	0.15783	0.42158
mh12KK-046	0.21832	0.41044	0.03294	0.17032	0.45421	0.41513	0.56214	0.27482	0.25114	0.15997	0.22974	0.62629	0.70371	0.11841	0.85661	0.58529	0.71141	0.60008	0.03089	0.09191	0.19027	0.73615	0.41528	0.73181	0.35176	0.16911	0.31235	0.17299	0.03341	0.54814	0.22714	0.06876	0.85094	0.59436	0.81162	9e-05	0.68879	0.23682	0.57587	0.03329	0.43132	0.08356	0.56721	0.02821	0.94544	0.49007	0.34309	0.05186	0.19596
mh12KK-092	0.17592	0.11864	0.00086	0.75101	0.00454	3e-05	1e-05	0.63923	0.00271	0.00302	0.51839	0.87813	0.34406	0.37506	0.03414	0.18619	0.27846	0.32926	0.69002	0.37024	0.51886	0.03372	0.02842	0.18476	0	0.03612	0.89848	0.42931	0.0112	0.09627	0.98622	0.68278	0.72275	0.64997	0.22298	0.935	0.73573	0.90618	0.01345	0.03193	0.37301	0.02786	0	0.01229	0.00038	0.83369	0.53433	3e-05	0.01126
mh12KK-093	0.90995	0.65632	0.00042	0.46477	0.98275	0.12274	0.02247	0.74164	0.29222	0.01878	0.70775	0.11753	0.89914	0.15291	0.95327	0.55178	0.15323	0.54529	0.93981	0.30937	0.71277	0.05383	0.16975	0.17322	0.05448	0.65724	0.73902	0.35678	0.5722	0.28094	0.16962	0.01552	0.84409	0.86937	0.40768	0.08479	0.4323	0.84022	0.68144	0.31354	0.69372	0.8877	0.77403	0.29042	0.67438	0.93815	0.38227	0.03676	0.09095
mh12KK-202	0.58378	0.05516	0.11576	0.12513	0.74154	0	0.00434	0.28728	0.35033	0.31404	0.26793	0.66087	0.54097	0.36848	0.93499	0.67002	0.73155	0.39314	0.57878	0.16559	0.51302	0.03359	0.63789	0.27348	0.07611	0.59355	0.9169	0.03427	0.91681	0.14689	0.72127	0.42939	0.87964	0.79987	0.90488	0.67452	0.85623	0.55654	0.12084	0.70994	0.1959	0.47264	0.00215	0.72653	0.03158	0.87095	0.13507	0.01573	0.35365
mh13KK-047	0.01806	0.62949	0.08774	0.41368	0.36445	0.56836	0.45627	0.50156	0.14535	0.11115	0.23306	0.06276	0.0142	0.37483	0.42343	0.65457	0.20556	0.34453	0.47854	0.01724	0.2141	0	0.3412	0.07273	0.24407	0.14143	0.07256	0.04739	0.40011	0.07247	0.36812	0.32567	0.01954	0.26891	0.84863	0.55843	0.04458	0.04357	0.09125	0.30628	0.71844	0.05874	0.51745	0.23427	0.12919	0.94274	0.7867	0.00745	0.47192
mh13KK-213	0.00727	0.56885	0.43567	0.51123	0.17502	0.05246	0.00484	0.85858	0.83644	0.06582	0.35762	0.09683	0.1091	0.10165	0.00952	0.16401	0.32116	0.10294	0.50506	0.27139	0.78763	0.21837	0.73936	0.01496	0.0622	0.39592	0.59656	0.36746	0.08756	0.32298	0.92438	0.05814	0.86227	0.06965	0.41065	0.54783	0.66271	0.15663	0.38345	0.05995	0.09238	0.23909	0.4409	0.18691	0.06062	0.2717	0.13321	0.54249	0.20553
mh13KK-217	0.76583	0.25675	0.0272	0.8877	0.1064	0.92216	0.12507	0.07832	0.45709	0.43964	0.5192	0.70237	0.65718	0.54235	0.01918	0.80223	0.26298	0.0293	0.16525	0.26295	0.89569	0.00136	0.63455	0.27387	0.94252	0.3975	0.66148	0.98307	0.15	0.17951	0.98996	0.92241	0.93499	0.85252	0.72699	0.29472	0.32692	0.42962	0.76234	0.27786	0.95419	0.22908	0.23249	0.87855	0.14645	0.59706	0.82748	0.41763	0.26964
mh13KK-218	0.87402	0.15612	0.30326	0.36357	0.2915	0.00408	0.17354	0.9539	0.81129	0.2338	0.70051	0.5995	0.91312	0.51374	0.35409	0.68783	0.74351	0.06802	0.70613	0.22761	0.61923	0.04149	0.56023	0.10157	0.10897	0.21456	0.102	0.0779	0.66093	0.37775	0.73298	0.78536	0.0485	0.20939	0.42749	0.22135	0.52831	0.2796	0.60914	0.05651	0.31686	0.30602	0.65109	0.56175	0.04742	0.61925	0.53464	0.01419	0.11817
mh13KK-223	0.54878	0.22011	0.04053	0.75634	0.94442	0.02304	1e-05	0.19233	0.61601	0.00379	0.07625	0.60466	0.33876	0.32226	0.46079	0.69186	0.236	0.49707	0.09726	0.08085	0.51659	0.05432	0.01587	0.80939	0.00024	0.6005	0.81589	0.54378	0.03786	0.73579	0.57188	0.73909	0.62567	0.64027	0.59469	0.39375	0.47001	0.86952	0.40506	0.96995	0.9109	0.31418	0.8023	0.13541	0.1425	0.60956	0.74652	0.17138	0.49301
mh13KK-225	0.5906	0.43405	0.01755	0.04007	0.23745	0.09162	0.00599	0.36795	0.88266	0.04842	0.19185	0.22638	0.83765	0.47907	0.27167	0.7398	0.26268	0.00661	0.06664	0.15783	0.28342	0.01178	0.01712	0.01753	0.56348	0.13905	0.14902	0.22316	0.8382	0.38016	0.27113	0.9782	0.9045	0.6326	0.43835	0.00275	0.19423	0.66237	0.20709	0.32505	0.5284	0.51793	0.2137	0.22379	0.62377	0.83964	0.49181	0.05003	0.67539
mh13KK-226	0.94544	0.78491	0.16216	0.41783	0.00115	0.21733	0	0.49941	0.01299	0.89527	0.24265	0.01313	0.4865	0.09886	0.62851	0.80859	0.61474	0.67594	0.21493	0.14631	0.87373	0.05733	0.50742	0.06717	0.00094	0.01994	0.28393	0.30716	0.03586	0.87105	0.60442	0.3457	0.61488	0.19334	0.69773	0.55243	0.28549	0.40018	0.54375	0.32016	0.84308	0.079	1e-05	0.12834	0.41824	0.76497	0.31734	0.00068	0.00588
mh14KK-048	0.07758	0.64994	0.31288	0.36056	0.11892	0.02557	0.04865	0.82495	0.09336	0.25693	0.22939	0.00113	0.10026	0.07343	0.36895	0.54411	0.86762	0.31963	0.61136	0.06437	0.33189	0.25555	0.06568	0.72181	0.1203	0.11547	0.33502	0.36805	0.01007	0.00242	0.79202	0.5642	0.38456	0.17876	0.11206	0.05423	0.80088	0.40624	0.39944	0.0658	0.3146	0.04923	0.44727	0.07428	5e-05	0.53104	0.86707	0.00696	0.07532
mh14KK-068	0.16189	0.51994	0.34247	0.97821	0.22082	0.26849	0.62483	0.43623	0.0315	0.98974	0.29932	0.01553	0.45423	0.85592	0.48517	0.20442	0.3651	0.62861	0.35753	0.7078	0.02987	0.77426	0.84903	0.74544	0.53536	0.60023	0.88592	0.96585	0.2161	0.83609	0.90504	0.67371	0.19299	0.02845	0.21657	0.31688	0.00983	0.22525	0.19237	0.99421	0.30319	0.08092	0.60852	0.83059	0.3234	0.4798	0.63115	0.0089	0.54184
mh14KK-101	0.10352	0.80305	0.22505	0.08079	0.54182	0.52824	0.11179	0.01286	0.50186	0.64818	0.01383	0.01273	0.15012	0.61393	0.03568	0.98514	0.76643	0.09444	0.19634	0.34496	0.58804	0.0116	0.83073	0.76943	0.20894	0.10175	0.03849	0.00213	0.03933	0.94341	0.06236	0.16369	0.23168	0.0891	0.40566	0.21468	0.20966	0.00346	0.21781	0.98289	0.58784	0.00235	0.62568	0.45824	0.18235	0.61601	0.26792	6e-05	0.06729
mh15KK-066	0.43605	0.9162	0.02925	0.4966	0.15571	0.8681	0.96647	0.32973	0.09431	0.04284	0.00017	0.00503	0.22388	0.01247	0.69491	0.39338	0.53167	0.00164	0.13682	0.17506	0.44322	8e-05	0.52999	0.01015	0.14583	0.83242	0.44262	0.10257	0.00681	0.10028	0.66026	0.23213	0.20888	0.38751	0.08875	0.25579	0.43485	0.26832	0.0885	0.62782	0.2843	0.00049	0.1089	0.18579	0.37144	0.58034	0.44706	0.48836	0.34469
mh15KK-067	0.8336	0.21764	0.5752	0.58034	0.27688	0.19805	0.03099	0.59713	0.76308	0.413	0.23177	0.6242	0.28698	0.22194	0.20921	0.86665	0.86569	0.94929	0.80529	0.73101	0.71842	0.11847	0.5683	0.55011	0.20169	0.41541	0.29368	0.0475	0.56828	0.55298	0.12843	0.03937	0.41282	0.70237	0.1759	0.0221	0.93167	0.07497	0.0508	0.75552	0.13895	0.03159	0.43339	0.30217	0.17567	0.53515	0.59848	0.23984	0.45788
mh15KK-095	0.16811	0.54062	0.37952	0.6655	0.92921	0.11243	0.20602	0.29113	0.23261	0.43423	0.43598	0.06672	0.05945	0.05826	0.03371	0.05596	0.90605	0.45642	0.15232	0.81813	0.11769	0.49646	0.96577	0.01644	0.58989	0.27993	0.2147	0.58405	0.34066	0.52798	0.55097	0.0129	0.9812	0.90833	0.03669	0.14834	0.7944	0.80645	0.55976	0.70525	0.201	0.01759	0.56159	0.00545	0.55133	0.31796	0.21081	0.4205	0.80776
mh15KK-104	0.00162	0.12359	0.13357	0.54696	0.77954	0.33469	0.41938	0.13607	0.56384	0.52526	0.86138	0.65211	0.23734	0.27844	0.00152	0.93284	0.86916	0.77242	0.25245	0.64106	0.59004	0.17907	0.07048	0.02771	0.13369	0.05335	0.02759	0.0081	0.05968	0.2207	0.03923	0.14028	0.88535	0.7688	0.03099	0.8155	0.96877	0.86759	0.4951	0.80457	0.5392	0.01282	0.44573	0.31257	0.27281	0.91473	0.98273	0.54812	0.23267
mh16KK-049	0.8014	0.15308	0.37021	0.60745	0.81776	0	0.043	0.55638	0.28948	0.29539	0.83042	0.26552	0.98973	0.8323	0.19128	0.66028	0.4641	0.81503	0.49471	0.27295	0.51577	0.50197	0.79516	0.08581	0.01254	0.25061	0.20395	0.10771	0.36394	0.58058	0.39728	0.45337	0.44363	0.21785	0.49995	0.61702	0.2105	0.14363	0.73409	0.33879	0.15791	0.09137	0.20389	0.45382	0.15202	0.78463	0.74673	0.05893	0.03677
mh16KK-096	0.75875	0.03054	0.0566	0.11292	0.58137	0.35481	0.78785	0.82389	0.84147	0.63491	0.67713	0.88421	0.61412	0.8451	0.97611	0.9894	0.16266	0.49465	0.46121	0.09771	0.29511	0.1393	0.84495	0.935	0.50824	0.48205	0.46128	0.86607	0.71128	0.08846	0.80522	0.10258	0.98887	0.83977	0.13234	0.00784	0.43821	0.99378	0.94383	0.18978	0.52399	0.03993	0.87322	0.73258	0.90669	0.73021	0.2411	0.86894	0.75258
mh16KK-255	0.96085	0.13026	0.00633	0.2282	0.10041	0.01148	0.02885	0.97895	0.67865	0.02923	0.59555	0.76815	0.47594	0.77522	0.62334	0.80707	0.7094	0.11576	0.02795	0.34969	0.86193	0.01509	0.93959	0.02157	0.3373	0.01914	0.07045	0.54435	0.02827	0.48755	0.21297	0.01658	0.99597	0.13657	0.09912	0.77086	0.4225	0.16823	0.08378	0.03644	0.74558	0.16831	0.0004	0.50819	0.07864	0.98563	0.53367	0.6362	0.06426
mh16KK-302	0.91624	0.88852	0.34168	0.96024	0.95134	0.0004	0.51662	0.9059	0.06058	0.0411	0.60843	0.09866	0.09138	0.59625	0.0777	0.04322	0.75072	0.29332	0.07396	0.02992	0.32242	0.25098	0.64389	0.08098	0.87682	0.34371	0.24929	0.71995	0.22422	0.26067	0.11763	0.09206	0.67436	0.12524	0.00467	0.11165	0.69736	0.04645	0.01397	0.35894	0.01085	0.10246	0.82913	0.83	0.04612	0.51896	0.51016	0.79291	0.08144
mh17KK-052	0.11158	0.50485	0.00778	0.47875	0.2324	0.00968	0.00032	0.45001	0.08859	0.15561	0.03662	0.36974	0.32737	0.22308	0.00014	0.74205	0.17465	0.22454	0.00579	0.02095	0.37602	3e-05	0.75332	0.00494	0.0023	0.00825	0.56592	0.1596	0.01235	0.94099	0.08942	0.32013	0.67681	0.39704	0.0744	0.20339	0.355	0.0515	0.12021	0.77511	0.70119	0.01985	0.01475	0.90096	0.09446	0.78401	0.30251	0.01302	0.00069
mh17KK-053	0.31171	0.76242	0	0.85558	0.09403	0.00042	0.00021	0.03508	0.4309	0.03349	0.68582	0.74795	0.56706	0.154	0.02323	0.3725	0.27147	0.15016	0.00016	0.01098	0.67063	0.0012	0.03581	0.43861	0.00029	0.05251	0.68364	0.00332	0.19581	0.65	0.76809	0.02174	0.82623	0.5942	0.39921	0.02437	0.68655	0.02096	0.43915	0.33646	0.37593	0.16683	0.00012	0.06643	0.30552	0.56436	0.19908	0.05147	0.0004
mh17KK-054	0.26365	0.24734	0.19956	0.14951	0.10786	0.25038	0.00777	0.05698	0.55333	0.51165	0.21323	0.2794	0.19925	0.01479	0.04559	0.57347	0.08818	0.20999	0.74442	0.52781	0.27398	0.30747	0.65131	0.72603	0.14871	0.63321	0.98969	0.08825	0.26189	0.79337	0.90163	0.67746	0.53962	0.35555	0.14718	0.22722	0.75583	0.42016	0.17566	0.91975	0.26907	0.04157	0.86146	0.05843	0.28448	0.04235	0.29095	0.0604	0.40824
mh17KK-055	0.96166	0.23536	0.2522	0.51068	0.25668	0.85715	0.20593	0.18041	0.13844	0.99241	0.12612	0.67952	0.60498	0.46293	0.6782	0.6334	0.94606	0.31649	0.71101	0.36997	0.86932	0.00482	0.37843	0.49857	0.53475	0.54325	0.22799	0.49609	0.03479	0.50201	0.43392	0.1153	0.70244	0.1791	0.22794	0.67974	0.70545	0.15975	0.6831	0.11899	0.95075	0.02837	0.87304	0.12183	0.21653	0.66597	0.0548	0.51265	0.07515
mh17KK-076	0.79899	0.79899	0.79899	0.79899	0.79899	0.79899	0.79899	0.79899	0.79899	0.79899	0.79899	0.79899	0.79899	0.79899	0.79899	0.79899	0.79899	0.79899	0.79899	0.79899	0.79899	0.79899	0.79899	0.79899	0.79899	0.79899	0.79899	0.79899	0.79899	0.79899	0.79899	0.79899	0.79899	0.79899	0.79899	0.79899	0.79899	0.79899	0.79899	0.79899	0.79899	0.79899	0.79899	0.79899	0.79899	0.79899	0.79899	0.79899	0.79899
mh17KK-077	0.70657	0.88417	0.13262	0.18652	0.41455	0.02499	0.42108	0.20395	0.13647	0.25721	0.06475	0.16288	0.07106	0.74554	0.26337	0.8084	0.54162	0.50501	0.28347	0.9879	0.12	0.54004	0.74794	0.73971	0.15989	0.32165	0.28094	0.13124	0.34454	0.44211	0.68446	0.45912	0.61837	0.03626	0.85837	0.3905	0.66409	0.14905	0.70122	0.80005	0.15437	0.29048	0.88027	0.09799	0.99489	0.84251	0.53857	0.99085	0.0304
mh17KK-105	0.11249	0.40288	0.526	0.44826	0.66526	0.57089	0.16962	0.97064	0.48725	0.59501	0.6022	0.17196	0.83207	0.83434	0.73516	0.99876	0.41957	0.10656	0.87193	0.08475	0.63762	0.46171	0.4637	0.75513	0.42582	0.12433	0.05816	0.07934	0.42901	0.00681	0.02259	0.60748	0.6363	0.60995	0.82645	0.78661	0.70304	0.98082	0.19352	0.22951	0.0425	0.0517	0.46519	0.44701	0.75014	0.91996	0.98692	0.05578	0.87377
mh17KK-110	0.29574	0.4365	0.00205	0.21101	0.73887	0.07833	0.15884	0.72037	0.47915	0.16609	0.88272	0.66654	0.98344	0.7219	0.61592	0.98128	0.34137	0.00234	0.00062	0.098	0.27621	0.00365	0.83641	0.14787	0.69156	0.57779	0.33717	0.28765	0.39226	0.2456	0.41598	0.69085	0.06484	0.43957	0.55472	0.00576	0.5104	0.10345	0.8009	0.48825	0.62825	0.81352	0.08964	0.24213	0.24467	0.986	0.36888	0.40201	0.59191
mh17KK-272	0.42194	0.44669	0.00661	0.37503	0.20599	0.14386	0.37598	0.05388	0.03284	0.46282	0.01606	0.00931	0.05789	0.13659	0.05022	0.89874	0.41902	0.10644	0.31857	0.00635	0.71987	0.00269	0.67755	0.00534	0.3539	0.02388	0.02218	0.10158	0.23083	0.03217	0.97838	0.38158	0.12449	0.36266	0.00232	0.01668	0.11432	0.82554	0.84566	0.10502	0.92583	0.00794	0.06354	0.00352	0.46931	0.78799	0.62202	0.0006	0.62446
mh18KK-285	0.69631	0.53241	0.64958	0.93366	0.82266	0.15997	0.00055	0.06821	0.91676	0.02843	0.98112	0.55306	0.77012	0.64429	0.09361	0.66283	0.41375	0.13902	0.09724	0.9302	0.51851	0.70943	0.88603	0.2203	0.00425	0.01833	0.21712	0.07647	0.58512	0.555	0.05647	0.21524	0.61245	0.97917	0.80791	0.29138	0.84462	0.42979	0.42936	0.00576	0.38478	0.19032	0.15968	0.11563	0.03162	0.92388	0.36672	0.839	0.4601
mh18KK-293	0.97255	0.71004	0.20398	0.84514	0.95151	0.16111	0.29086	0.52984	0.98381	0.52412	0.0246	0.55967	0.72048	0.92182	0.04234	0.88716	0.71974	0.26155	0.32805	0.99301	0.54904	0.20691	0.46399	0.75381	0.98183	0.92734	0.63159	0.75591	0.07043	0.7435	0.89553	0.71742	0.49409	0.18314	0.76931	0.2471	0.00353	0.82397	0.56002	0.14775	0.89226	0.00643	0.93525	0.3011	0.15794	0.77156	0.56407	0.05986	0.40001
mh19KK-056	0.40255	0.2278	0.02626	0.10626	0.49389	0.39414	0.00086	0.15488	0.00828	0.02439	0.20513	0.27867	0.96024	0.4444	0.60289	0.61883	0.89455	0.08228	0.03822	0.00107	0.79753	0.00592	0.57015	0.00046	0.10677	0.21761	0.6973	0.55122	0.13269	0.37516	0.38051	0.79514	0.23012	0.51098	0.89848	0.30624	0.42574	0.17331	0.58838	0.05857	0.72618	0.0453	0	0.89372	0.26553	0.95639	0.38411	0.0088	0.5171
mh19KK-057	0.42271	0.0508	1e-05	0.34607	0.33727	0	0.00621	0.78023	0.59463	0.03585	0.0516	0.18008	0.4519	0.04832	0.32409	0.9302	0.94203	0.08391	0.48031	0.23471	0.21161	0.52167	0.07761	0.06866	0.22742	0.36839	0.24649	0.06011	0.00016	0.04433	0.73074	0.21123	0.81642	0.83891	0.29304	0.64822	0.27747	0.94925	0.54169	0.00357	0.0377	0	0.07012	0.19784	0.00406	0.13352	0.38247	0.13826	0.05026
mh19KK-299	0.38909	0.25997	0.2635	0.0503	0.23712	0.00255	0.73388	0.64251	0.46295	0.65778	0.47003	0.64956	0.31117	0.82691	0.39387	0.88095	0.41215	0.04097	0.21444	0.10674	0.35288	0.99814	0.51085	0.03458	0.46037	0.08254	0.10885	0.10021	0.26888	0.82299	0.75225	0.76858	0.86394	0.44553	0.89529	0.30108	0.36349	0.80168	0.79686	0.92502	0.54777	0.01114	0.36622	0.12415	0.00456	0.6447	0.77462	0.80556	0.13445
mh19KK-301	0.91216	0.34275	0.22378	0.58422	0.99998	0.99266	0.85675	0.3765	0.94286	0.06258	0.99305	0.99725	0.99999	0.9367	0.58515	0.95925	0.73127	0.85573	0.79057	0.93279	0.8122	0.8547	0.69171	0.11138	0.62889	0.81441	0.66189	0.82903	0.35667	0.90685	0.98843	0.75825	0.78469	0.72919	0.77127	0.51098	0.51727	0.96706	0.91729	0.54357	0.61048	0.20424	0.79848	0.4649	0.84004	0.99883	0.28277	0.38579	0.60116
mh20KK-058	0.25788	0.35731	0.34119	0.37179	0.21642	0.00203	0	0.81249	0.41952	0.31345	0.05014	0.00148	0.68567	0.90372	0.00221	0.56443	0.34576	0.05411	0.73433	0.17383	0.09301	0.00845	0.78976	0.00583	0.1383	0.20424	0.20954	0.82766	0.07544	0.697	0.88808	0.0564	0.81687	0.268	0.64655	0.58397	0.02539	0.32698	0.12599	0.64915	0.08989	0.01963	0.79587	0.2916	0.055	0.31751	0.54591	0.04243	0.01307
mh20KK-059	0.39788	0.8935	3e-05	0.80524	0.93573	0.04112	0.15385	0.64054	0.62412	0.17813	0.68639	0.94215	0.35337	0.57167	0.27278	0.85585	0.7686	0.06323	0.01092	0.00463	0.87321	0.07154	0.07046	0.11853	0.00033	0.00889	0.26105	0.01402	0.19256	0.05719	0.62326	0.53004	0.03842	0.91174	0.51112	0.00094	0.82472	0.76819	0.24009	0.79094	0.15102	0.1201	2e-05	0.47438	0.76434	0.85347	0.12193	0.14656	0.08163
mh20KK-307	0.90162	0.05861	0.40174	0.46813	0.19819	0.42675	0.0272	0.60511	0.03428	0.0676	0.46186	0.427	0.00107	0.61945	0.7221	0.79793	0.27576	0.16366	0	0.008	0.45207	0.05361	0.82235	0.39074	0.3965	0.81103	0.95508	0.04414	0.48024	0.99042	0.56524	0.07944	0.6374	0.53104	0.45369	0.00566	0.11332	0.06374	0.06648	0.68781	0.42697	0.03348	0.33277	0.19589	0.00328	0.33922	0.08583	0.70439	0.29178
mh21KK-315	0.21098	0.50483	0.91955	0.31777	0.26992	0.03923	0.228	0.20848	0.43738	0.70855	0.7538	0.47585	0.51032	0.74176	0.03832	0.92287	0.37985	0.56699	0.85732	0.77166	0.24805	0	0.41409	0.04161	0.1097	0.30555	0.62244	0.4111	0.01238	0.04954	0.98708	0.70092	0.42932	0.55503	0.62777	0.66291	0.18922	0.72501	0.9903	0.68913	0.8708	0.13985	0.16479	0.47539	0.07691	0.82837	0.45693	0.2213	0.83545
mh21KK-316	0.20788	0.59435	0.00085	0.64183	0.99757	0.00034	0.00424	0.30159	0.98089	0.09233	0.71449	0.50576	0.85281	0.25593	0.25016	0.89089	0.73061	0.44033	0.25211	0.83038	0.90138	0.59632	0.45525	0.54807	9e-05	0.06082	0.47632	0.13702	0.00737	0.33702	0.9198	0.53731	0.67715	0.93654	0.32361	0.64166	0.34891	0.97602	0.01679	0.1099	0.16888	0.04919	0.18316	0.73707	0.04673	0.7908	0.79839	0.13364	0.02213
mh21KK-320	0.22272	0.84296	0.07921	0.41579	0.92024	0.0771	0.00155	0.10968	0.31937	0.00492	0.18682	0.04899	0.81299	0.81859	0.66611	0.93426	0.43042	0.28753	0.50857	0.12403	0.83048	0.92057	0.45423	0.31346	0.17535	0.03441	0.41812	0.77134	0.24347	0.04696	0.08677	0.4382	0.67094	0.90685	0.85225	0.00401	0.1496	0.58349	0.28576	0.15942	0.77853	0.66299	2e-05	0.26473	0.38804	0.96859	0.96504	0.01587	0.15908
mh21KK-324	0.09365	0.76727	0.0654	0.50242	0.97793	1e-05	0.03319	0.8608	0.63947	0.19319	0.24257	0.97204	0.83309	0.41315	0.00904	0.9781	0.09583	0.1641	0.15516	0.78251	0.3081	0.00964	0.41548	0.01024	0.00262	0.45116	0.11313	0.61059	0.03775	0.1232	0.7407	0.58497	0.9982	0.40742	0.12441	0.27831	0.28505	0.82336	0.00888	0.00419	0.98387	0.64269	0.72257	0.4056	0.35659	0.97144	0.56494	0.01871	0.08174
mh22KK-060	0.55399	0.91997	0.56223	0.66379	0.40093	0.07427	0.00356	0.19294	0.47875	0.90099	0.46426	0.04985	0.3412	0.3854	0.20744	0.56628	0.5835	0.29243	0.95719	0.68458	0.11121	0.17345	0.26433	0.63037	0.00631	0.02819	0.358	0.0917	0.13592	0.34121	0.20628	0.3984	0.44401	0.70115	0.16321	0.3394	0.86716	0.01949	0.70214	0.84265	0.64605	0.60155	0.20435	0.09159	0.76479	0.37039	0.21906	0.64404	0.06191
mh22KK-061	0.33604	0.23946	0.13962	0.30149	0.44776	0.40979	0.37489	0.89556	0.85426	0.09962	0.33011	0.10653	0.02728	0.30075	0.56147	0.75836	0.5598	0.07942	0.77704	0.92096	0.74241	0.41991	0.88496	0.11172	0.78584	0.01791	0.00264	0.06146	0.0119	0.26267	0.90133	0.95892	0.90962	0.35426	0.50454	0.26813	0.3821	0.87328	0.46051	0.10995	0.96514	0.03838	0.64278	0.37973	0.17635	0.52593	0.71568	0.56186	0.0013
mh22KK-064	0.39934	0.89428	0.35169	0.12344	0.94976	0.35142	0.37091	0.98416	0.14515	0.59461	0.6262	0.40837	0.79414	0.69646	0.30245	0.65505	0.69868	0.55569	0.79144	0.8199	0.19031	0.80494	0.00536	0.9375	0.82046	0.23174	0.07367	0.48754	0.21572	0.50874	0.41958	0.33224	0.3245	0.79151	0.88852	0.57356	0.52273	0.45983	0.65817	0.94878	0.79652	0.17878	0.65871	0.67991	0.45387	0.93785	0.50244	0.26856	0.08254
mh22KK-069	0.27582	0.3208	0.21078	0.27197	0.56876	0.65505	0.87227	0.29122	0.8556	0.06709	0.71965	0.30534	0.32297	0.15677	0.99037	0.2114	0.68605	0.72018	0.69728	0.18834	0.71671	0.08692	0.98128	0.02769	0.39089	0.41053	0.70208	0.50229	0.15498	0.28198	0.70342	0.73036	0.13941	0.67449	0.29036	0.26899	0.42465	0.43268	0.84033	0.48812	0.49407	0.15043	0.49683	0.76525	0.21983	0.19991	0.18172	0.01505	0.53725
mh22KK-303	0.5665	0.43895	0.7866	0.04075	0.22556	0.29591	0.55051	0.25598	0.71741	0.92306	0.02589	0.0725	0.00294	0.42085	0.47749	0.9931	0.73659	0.01092	0.56046	0.2543	0.09853	0.94229	0.71783	0.40518	0.90754	0.25461	0.15254	0.00354	0.00247	0.51371	0.36636	0.16043	0.84727	0.66454	0.02106	0.0083	0.97381	0.96254	0.51707	0.63517	0.90266	0.01018	0.36628	0.5555	0.13301	0.79802	0.61918	0.31087	0.03139
The p values for linked microhaplotypes (p< 0.0000065565) were highlighted with yellow background.
[truncated: 75 more columns]

## Sheet: Sheet2
	6.55652e-06	6.55652e-06	6.55652e-06	6.55652e-06	6.55652e-06	6.55652e-06	6.55652e-06	6.55652e-06	6.55652e-06	6.55652e-06	6.55652e-06	6.55652e-06	6.55652e-06	6.55652e-06	6.55652e-06	6.55652e-06	6.55652e-06	6.55652e-06	6.55652e-06	6.55652e-06	6.55652e-06	6.55652e-06	6.55652e-06	6.55652e-06	6.55652e-06	6.55652e-06	6.55652e-06	6.55652e-06	6.55652e-06	6.55652e-06	6.55652e-06	6.55652e-06	6.55652e-06	6.55652e-06	6.55652e-06	6.55652e-06	6.55652e-06	6.55652e-06	6.55652e-06	6.55652e-06	6.55652e-06	6.55652e-06	6.55652e-06	6.55652e-06	6.55652e-06	6.55652e-06	6.55652e-06	6.55652e-06	6.55652e-06
	6.55652e-06	6.55652e-06	6.55652e-06	6.55652e-06	6.55652e-06	6.55652e-06	6.55652e-06	6.55652e-06	6.55652e-06	6.55652e-06	6.55652e-06	6.55652e-06	6.55652e-06	6.55652e-06	6.55652e-06	6.55652e-06	6.55652e-06	6.55652e-06	6.55652e-06	6.55652e-06	6.55652e-06	6.55652e-06	6.55652e-06	6.55652e-06	6.55652e-06	6.55652e-06	6.55652e-06	6.55652e-06	6.55652e-06	6.55652e-06	6.55652e-06	6.55652e-06	6.55652e-06	6.55652e-06	6.55652e-06	6.55652e-06	6.55652e-06	6.55652e-06	6.55652e-06	6.55652e-06	6.55652e-06	6.55652e-06	6.55652e-06	6.55652e-06	6.55652e-06	6.55652e-06	6.55652e-06	6.55652e-06	6.55652e-06
	6.55652e-06	6.55652e-06	6.55652e-06	6.55652e-06	6.55652e-06	6.55652e-06	6.55652e-06	6.55652e-06	6.55652e-06	6.55652e-06	6.55652e-06	6.55652e-06	6.55652e-06	6.55652e-06	6.55652e-06	6.55652e-06	6.55652e-06	6.55652e-06	6.55652e-06	6.55652e-06	6.55652e-06	6.55652e-06	6.55652e-06	6.55652e-06	6.55652e-06	6.55652e-06	6.55652e-06	6.55652e-06	6.55652e-06	6.55652e-06	6.55652e-06	6.55652e-06	6.55652e-06	6.55652e-06	6.55652e-06	6.55652e-06	6.55652e-06	6.55652e-06	6.55652e-06	6.55652e-06	6.55652e-06	6.55652e-06	6.55652e-06	6.55652e-06	6.55652e-06	6.55652e-06	6.55652e-06	6.55652e-06	6.55652e-06
	6.55652e-06	6.55652e-06	6.55652e-06	6.55652e-06	6.55652e-06	6.55652e-06	6.55652e-06	6.55652e-06	6.55652e-06	6.55652e-06	6.55652e-06	6.55652e-06	6.55652e-06	6.55652e-06	6.55652e-06	6.55652e-06	6.55652e-06	6.55652e-06	6.55652e-06	6.55652e-06	6.55652e-06	6.55652e-06	6.55652e-06	6.55652e-06	6.55652e-06	6.55652e-06	6.55652e-06	6.55652e-06	6.55652e-06	6.55652e-06	6.55652e-06	6.55652e-06	6.55652e-06	6.55652e-06	6.55652e-06	6.55652e-06	6.55652e-06	6.55652e-06	6.55652e-06	6.55652e-06	6.55652e-06	6.55652e-06	6.55652e-06	6.55652e-06	6.55652e-06	6.55652e-06	6.55652e-06	6.55652e-06	6.55652e-06
	6.55652e-06	6.55652e-06	6.55652e-06	6.55652e-06	6.55652e-06	6.55652e-06	6.55652e-06	6.55652e-06	6.55652e-06	6.55652e-06	6.55652e-06	6.55652e-06	6.55652e-06	6.55652e-06	6.55652e-06	6.55652e-06	6.55652e-06	6.55652e-06	6.55652e-06	6.55652e-06	6.55652e-06	6.55652e-06	6.55652e-06	6.55652e-06	6.55652e-06	6.55652e-06	6.55652e-06	6.55652e-06	6.55652e-06	6.55652e-06	6.55652e-06	6.55652e-06	6.55652e-06	6.55652e-06	6.55652e-06	6.55652e-06	6.55652e-06	6.55652e-06	6.55652e-06	6.55652e-06	6.55652e-06	6.55652e-06	6.55652e-06	6.55652e-06	6.55652e-06	6.55652e-06	6.55652e-06	6.55652e-06	6.55652e-06
	6.55652e-06	6.55652e-06	6.55652e-06	6.55652e-06	6.55652e-06	6.55652e-06	6.55652e-06	6.55652e-06	6.55652e-06	6.55652e-06	6.55652e-06	6.55652e-06	6.55652e-06	6.55652e-06	6.55652e-06	6.55652e-06	6.55652e-06	6.55652e-06	6.55652e-06	6.55652e-06	6.55652e-06	6.55652e-06	6.55652e-06	6.55652e-06	6.55652e-06	6.55652e-06	6.55652e-06	6.55652e-06	6.55652e-06	6.55652e-06	6.55652e-06	6.55652e-06	6.55652e-06	6.55652e-06	6.55652e-06	6.55652e-06	6.55652e-06	6.55652e-06	6.55652e-06	6.55652e-06	6.55652e-06	6.55652e-06	6.55652e-06	6.55652e-06	6.55652e-06	6.55652e-06	6.55652e-06	6.55652e-06	6.55652e-06
	6.55652e-06	6.55652e-06	6.55652e-06	6.55652e-06	6.55652e-06	6.55652e-06	6.55652e-06	6.55652e-06	6.55652e-06	6.55652e-06	6.55652e-06	6.55652e-06	6.55652e-06	6.55652e-06	6.55652e-06	6.55652e-06	6.55652e-06	6.55652e-06	6.55652e-06	6.55652e-06	6.55652e-06	6.55652e-06	6.55652e-06	6.55652e-06	6.55652e-06	6.55652e-06	6.55652e-06	6.55652e-06	6.55652e-06	6.55652e-06	6.55652e-06	6.55652e-06	6.55652e-06	6.55652e-06	6.55652e-06	6.55652e-06	6.55652e-06	6.55652e-06	6.55652e-06	6.55652e-06	6.55652e-06	6.55652e-06	6.55652e-06	6.55652e-06	6.55652e-06	6.55652e-06	6.55652e-06	6.55652e-06	6.55652e-06
	6.55652e-06	6.55652e-06	6.55652e-06	6.55652e-06	6.55652e-06	6.55652e-06	6.55652e-06	6.55652e-06	6.55652e-06	6.55652e-06	6.55652e-06	6.55652e-06	6.55652e-06	6.55652e-06	6.55652e-06	6.55652e-06	6.55652e-06	6.55652e-06	6.55652e-06	6.55652e-06	6.55652e-06	6.55652e-06	6.55652e-06	6.55652e-06	6.55652e-06	6.55652e-06	6.55652e-06	6.55652e-06	6.55652e-06	6.55652e-06	6.55652e-06	6.55652e-06	6.55652e-06	6.55652e-06	6.55652e-06	6.55652e-06	6.55652e-06	6.55652e-06	6.55652e-06	6.55652e-06	6.55652e-06	6.55652e-06	6.55652e-06	6.55652e-06	6.55652e-06	6.55652e-06	6.55652e-06	6.55652e-06	6.55652e-06
	6.55652e-06	6.55652e-06	6.55652e-06	6.55652e-06	6.55652e-06	6.55652e-06	6.55652e-06	6.55652e-06	6.55652e-06	6.55652e-06	6.55652e-06	6.55652e-06	6.55652e-06	6.55652e-06	6.55652e-06	6.55652e-06	6.55652e-06	6.55652e-06	6.55652e-06	6.55652e-06	6.55652e-06	6.55652e-06	6.55652e-06	6.55652e-06	6.55652e-06	6.55652e-06	6.55652e-06	6.55652e-06	6.55652e-06	6.55652e-06	6.55652e-06	6.55652e-06	6.55652e-06	6.55652e-06	6.55652e-06	6.55652e-06	6.55652e-06	6.55652e-06	6.55652e-06	6.55652e-06	6.55652e-06	6.55652e-06	6.55652e-06	6.55652e-06	6.55652e-06	6.55652e-06	6.55652e-06	6.55652e-06	6.55652e-06
	6.55652e-06	6.55652e-06	6.55652e-06	6.55652e-06	6.55652e-06	6.55652e-06	6.55652e-06	6.55652e-06	6.55652e-06	6.55652e-06	6.55652e-06	6.55652e-06	6.55652e-06	6.55652e-06	6.55652e-06	6.55652e-06	6.55652e-06	6.55652e-06	6.55652e-06	6.55652e-06	6.55652e-06	6.55652e-06	6.55652e-06	6.55652e-06	6.55652e-06	6.55652e-06	6.55652e-06	6.55652e-06	6.55652e-06	6.55652e-06	6.55652e-06	6.55652e-06	6.55652e-06	6.55652e-06	6.55652e-06	6.55652e-06	6.55652e-06	6.55652e-06	6.55652e-06	6.55652e-06	6.55652e-06	6.55652e-06	6.55652e-06	6.55652e-06	6.55652e-06	6.55652e-06	6.55652e-06	6.55652e-06	6.55652e-06
	6.55652e-06	6.55652e-06	6.55652e-06	6.55652e-06	6.55652e-06	6.55652e-06	6.55652e-06	6.55652e-06	6.55652e-06	6.55652e-06	6.55652e-06	6.55652e-06	6.55652e-06	6.55652e-06	6.55652e-06	6.55652e-06	6.55652e-06	6.55652e-06	6.55652e-06	6.55652e-06	6.55652e-06	6.55652e-06	6.55652e-06	6.55652e-06	6.55652e-06	6.55652e-06	6.55652e-06	6.55652e-06	6.55652e-06	6.55652e-06	6.55652e-06	6.55652e-06	6.55652e-06	6.55652e-06	6.55652e-06	6.55652e-06	6.55652e-06	6.55652e-06	6.55652e-06	6.55652e-06	6.55652e-06	6.55652e-06	6.55652e-06	6.55652e-06	6.55652e-06	6.55652e-06	6.55652e-06	6.55652e-06	6.55652e-06
	6.55652e-06	6.55652e-06	6.55652e-06	6.55652e-06	6.55652e-06	6.55652e-06	6.55652e-06	6.55652e-06	6.55652e-06	6.55652e-06	6.55652e-06	6.55652e-06	6.55652e-06	6.55652e-06	6.55652e-06	6.55652e-06	6.55652e-06	6.55652e-06	6.55652e-06	6.55652e-06	6.55652e-06	6.55652e-06	6.55652e-06	6.55652e-06	6.55652e-06	6.55652e-06	6.55652e-06	6.55652e-06	6.55652e-06	6.55652e-06	6.55652e-06	6.55652e-06	6.55652e-06	6.55652e-06	6.55652e-06	6.55652e-06	6.55652e-06	6.55652e-06	6.55652e-06	6.55652e-06	6.55652e-06	6.55652e-06	6.55652e-06	6.55652e-06	6.55652e-06	6.55652e-06	6.55652e-06	6.55652e-06	6.55652e-06
	6.55652e-06	6.55652e-06	6.55652e-06	6.55652e-06	6.55652e-06	6.55652e-06	6.55652e-06	6.55652e-06	6.55652e-06	6.55652e-06	6.55652e-06	6.55652e-06	6.55652e-06	6.55652e-06	6.55652e-06	6.55652e-06	6.55652e-06	6.55652e-06	6.55652e-06	6.55652e-06	6.55652e-06	6.55652e-06	6.55652e-06	6.55652e-06	6.55652e-06	6.55652e-06	6.55652e-06	6.55652e-06	6.55652e-06	6.55652e-06	6.55652e-06	6.55652e-06	6.55652e-06	6.55652e-06	6.55652e-06	6.55652e-06	6.55652e-06	6.55652e-06	6.55652e-06	6.55652e-06	6.55652e-06	6.55652e-06	6.55652e-06	6.55652e-06	6.55652e-06	6.55652e-06	6.55652e-06	6.55652e-06	6.55652e-06
	6.55652e-06	6.55652e-06	6.55652e-06	6.55652e-06	6.55652e-06	6.55652e-06	6.55652e-06	6.55652e-06	6.55652e-06	6.55652e-06	6.55652e-06	6.55652e-06	6.55652e-06	6.55652e-06	6.55652e-06	6.55652e-06	6.55652e-06	6.55652e-06	6.55652e-06	6.55652e-06	6.55652e-06	6.55652e-06	6.55652e-06	6.55652e-06	6.55652e-06	6.55652e-06	6.55652e-06	6.55652e-06	6.55652e-06	6.55652e-06	6.55652e-06	6.55652e-06	6.55652e-06	6.55652e-06	6.55652e-06	6.55652e-06	6.55652e-06	6.55652e-06	6.55652e-06	6.55652e-06	6.55652e-06	6.55652e-06	6.55652e-06	6.55652e-06	6.55652e-06	6.55652e-06	6.55652e-06	6.55652e-06	6.55652e-06
	6.55652e-06	6.55652e-06	6.55652e-06	6.55652e-06	6.55652e-06	6.55652e-06	6.55652e-06	6.55652e-06	6.55652e-06	6.55652e-06	6.55652e-06	6.55652e-06	6.55652e-06	6.55652e-06	6.55652e-06	6.55652e-06	6.55652e-06	6.55652e-06	6.55652e-06	6.55652e-06	6.55652e-06	6.55652e-06	6.55652e-06	6.55652e-06	6.55652e-06	6.55652e-06	6.55652e-06	6.55652e-06	6.55652e-06	6.55652e-06	6.55652e-06	6.55652e-06	6.55652e-06	6.55652e-06	6.55652e-06	6.55652e-06	6.55652e-06	6.55652e-06	6.55652e-06	6.55652e-06	6.55652e-06	6.55652e-06	6.55652e-06	6.55652e-06	6.55652e-06	6.55652e-06	6.55652e-06	6.55652e-06	6.55652e-06
	6.55652e-06	6.55652e-06	6.55652e-06	6.55652e-06	6.55652e-06	6.55652e-06	6.55652e-06	6.55652e-06	6.55652e-06	6.55652e-06	6.55652e-06	6.55652e-06	6.55652e-06	6.55652e-06	6.55652e-06	6.55652e-06	6.55652e-06	6.55652e-06	6.55652e-06	6.55652e-06	6.55652e-06	6.55652e-06	6.55652e-06	6.55652e-06	6.55652e-06	6.55652e-06	6.55652e-06	6.55652e-06	6.55652e-06	6.55652e-06	6.55652e-06	6.55652e-06	6.55652e-06	6.55652e-06	6.55652e-06	6.55652e-06	6.55652e-06	6.55652e-06	6.55652e-06	6.55652e-06	6.55652e-06	6.55652e-06	6.55652e-06	6.55652e-06	6.55652e-06	6.55652e-06	6.55652e-06	6.55652e-06	6.55652e-06
	6.55652e-06	6.55652e-06	6.55652e-06	6.55652e-06	6.55652e-06	6.55652e-06	6.55652e-06	6.55652e-06	6.55652e-06	6.55652e-06	6.55652e-06	6.55652e-06	6.55652e-06	6.55652e-06	6.55652e-06	6.55652e-06	6.55652e-06	6.55652e-06	6.55652e-06	6.55652e-06	6.55652e-06	6.55652e-06	6.55652e-06	6.55652e-06	6.55652e-06	6.55652e-06	6.55652e-06	6.55652e-06	6.55652e-06	6.55652e-06	6.55652e-06	6.55652e-06	6.55652e-06	6.55652e-06	6.55652e-06	6.55652e-06	6.55652e-06	6.55652e-06	6.55652e-06	6.55652e-06	6.55652e-06	6.55652e-06	6.55652e-06	6.55652e-06	6.55652e-06	6.55652e-06	6.55652e-06	6.55652e-06	6.55652e-06
	6.55652e-06	6.55652e-06	6.55652e-06	6.55652e-06	6.55652e-06	6.55652e-06	6.55652e-06	6.55652e-06	6.55652e-06	6.55652e-06	6.55652e-06	6.55652e-06	6.55652e-06	6.55652e-06	6.55652e-06	6.55652e-06	6.55652e-06	6.55652e-06	6.55652e-06	6.55652e-06	6.55652e-06	6.55652e-06	6.55652e-06	6.55652e-06	6.55652e-06	6.55652e-06	6.55652e-06	6.55652e-06	6.55652e-06	6.55652e-06	6.55652e-06	6.55652e-06	6.55652e-06	6.55652e-06	6.55652e-06	6.55652e-06	6.55652e-06	6.55652e-06	6.55652e-06	6.55652e-06	6.55652e-06	6.55652e-06	6.55652e-06	6.55652e-06	6.55652e-06	6.55652e-06	6.55652e-06	6.55652e-06	6.55652e-06
	6.55652e-06	6.55652e-06	6.55652e-06	6.55652e-06	6.55652e-06	6.55652e-06	6.55652e-06	6.55652e-06	6.55652e-06	6.55652e-06	6.55652e-06	6.55652e-06	6.55652e-06	6.55652e-06	6.55652e-06	6.55652e-06	6.55652e-06	6.55652e-06	6.55652e-06	6.55652e-06	6.55652e-06	6.55652e-06	6.55652e-06	6.55652e-06	6.55652e-06	6.55652e-06	6.55652e-06	6.55652e-06	6.55652e-06	6.55652e-06	6.55652e-06	6.55652e-06	6.55652e-06	6.55652e-06	6.55652e-06	6.55652e-06	6.55652e-06	6.55652e-06	6.55652e-06	6.55652e-06	6.55652e-06	6.55652e-06	6.55652e-06	6.55652e-06	6.55652e-06	6.55652e-06	6.55652e-06	6.55652e-06	6.55652e-06
	6.55652e-06	6.55652e-06	6.55652e-06	6.55652e-06	6.55652e-06	6.55652e-06	6.55652e-06	6.55652e-06	6.55652e-06	6.55652e-06	6.55652e-06	6.55652e-06	6.55652e-06	6.55652e-06	6.55652e-06	6.55652e-06	6.55652e-06	6.55652e-06	6.55652e-06	6.55652e-06	6.55652e-06	6.55652e-06	6.55652e-06	6.55652e-06	6.55652e-06	6.55652e-06	6.55652e-06	6.55652e-06	6.55652e-06	6.55652e-06	6.55652e-06	6.55652e-06	6.55652e-06	6.55652e-06	6.55652e-06	6.55652e-06	6.55652e-06	6.55652e-06	6.55652e-06	6.55652e-06	6.55652e-06	6.55652e-06	6.55652e-06	6.55652e-06	6.55652e-06	6.55652e-06	6.55652e-06	6.55652e-06	6.55652e-06
	6.55652e-06	6.55652e-06	6.55652e-06	6.55652e-06	6.55652e-06	6.55652e-06	6.55652e-06	6.55652e-06	6.55652e-06	6.55652e-06	6.55652e-06	6.55652e-06	6.55652e-06	6.55652e-06	6.55652e-06	6.55652e-06	6.55652e-06	6.55652e-06	6.55652e-06	6.55652e-06	6.55652e-06	6.55652e-06	6.55652e-06	6.55652e-06	6.55652e-06	6.55652e-06	6.55652e-06	6.55652e-06	6.55652e-06	6.55652e-06	6.55652e-06	6.55652e-06	6.55652e-06	6.55652e-06	6.55652e-06	6.55652e-06	6.55652e-06	6.55652e-06	6.55652e-06	6.55652e-06	6.55652e-06	6.55652e-06	6.55652e-06	6.55652e-06	6.55652e-06	6.55652e-06	6.55652e-06	6.55652e-06	6.55652e-06
	6.55652e-06	6.55652e-06	6.55652e-06	6.55652e-06	6.55652e-06	6.55652e-06	6.55652e-06	6.55652e-06	6.55652e-06	6.55652e-06	6.55652e-06	6.55652e-06	6.55652e-06	6.55652e-06	6.55652e-06	6.55652e-06	6.55652e-06	6.55652e-06	6.55652e-06	6.55652e-06	6.55652e-06	6.55652e-06	6.55652e-06	6.55652e-06	6.55652e-06	6.55652e-06	6.55652e-06	6.55652e-06	6.55652e-06	6.55652e-06	6.55652e-06	6.55652e-06	6.55652e-06	6.55652e-06	6.55652e-06	6.55652e-06	6.55652e-06	6.55652e-06	6.55652e-06	6.55652e-06	6.55652e-06	6.55652e-06	6.55652e-06	6.55652e-06	6.55652e-06	6.55652e-06	6.55652e-06	6.55652e-06	6.55652e-06
	6.55652e-06	6.55652e-06	6.55652e-06	6.55652e-06	6.55652e-06	6.55652e-06	6.55652e-06	6.55652e-06	6.55652e-06	6.55652e-06	6.55652e-06	6.55652e-06	6.55652e-06	6.55652e-06	6.55652e-06	6.55652e-06	6.55652e-06	6.55652e-06	6.55652e-06	6.55652e-06	6.55652e-06	6.55652e-06	6.55652e-06	6.55652e-06	6.55652e-06	6.55652e-06	6.55652e-06	6.55652e-06	6.55652e-06	6.55652e-06	6.55652e-06	6.55652e-06	6.55652e-06	6.55652e-06	6.55652e-06	6.55652e-06	6.55652e-06	6.55652e-06	6.55652e-06	6.55652e-06	6.55652e-06	6.55652e-06	6.55652e-06	6.55652e-06	6.55652e-06	6.55652e-06	6.55652e-06	6.55652e-06	6.55652e-06
	6.55652e-06	6.55652e-06	6.55652e-06	6.55652e-06	6.55652e-06	6.55652e-06	6.55652e-06	6.55652e-06	6.55652e-06	6.55652e-06	6.55652e-06	6.55652e-06	6.55652e-06	6.55652e-06	6.55652e-06	6.55652e-06	6.55652e-06	6.55652e-06	6.55652e-06	6.55652e-06	6.55652e-06	6.55652e-06	6.55652e-06	6.55652e-06	6.55652e-06	6.55652e-06	6.55652e-06	6.55652e-06	6.55652e-06	6.55652e-06	6.55652e-06	6.55652e-06	6.55652e-06	6.55652e-06	6.55652e-06	6.55652e-06	6.55652e-06	6.55652e-06	6.55652e-06	6.55652e-06	6.55652e-06	6.55652e-06	6.55652e-06	6.55652e-06	6.55652e-06	6.55652e-06	6.55652e-06	6.55652e-06	6.55652e-06
	6.55652e-06	6.55652e-06	6.55652e-06	6.55652e-06	6.55652e-06	6.55652e-06	6.55652e-06	6.55652e-06	6.55652e-06	6.55652e-06	6.55652e-06	6.55652e-06	6.55652e-06	6.55652e-06	6.55652e-06	6.55652e-06	6.55652e-06	6.55652e-06	6.55652e-06	6.55652e-06	6.55652e-06	6.55652e-06	6.55652e-06	6.55652e-06	6.55652e-06	6.55652e-06	6.55652e-06	6.55652e-06	6.55652e-06	6.55652e-06	6.55652e-06	6.55652e-06	6.55652e-06	6.55652e-06	6.55652e-06	6.55652e-06	6.55652e-06	6.55652e-06	6.55652e-06	6.55652e-06	6.55652e-06	6.55652e-06	6.55652e-06	6.55652e-06	6.55652e-06	6.55652e-06	6.55652e-06	6.55652e-06	6.55652e-06
	6.55652e-06	6.55652e-06	6.55652e-06	6.55652e-06	6.55652e-06	6.55652e-06	6.55652e-06	6.55652e-06	6.55652e-06	6.55652e-06	6.55652e-06	6.55652e-06	6.55652e-06	6.55652e-06	6.55652e-06	6.55652e-06	6.55652e-06	6.55652e-06	6.55652e-06	6.55652e-06	6.55652e-06	6.55652e-06	6.55652e-06	6.55652e-06	6.55652e-06	6.55652e-06	6.55652e-06	6.55652e-06	6.55652e-06	6.55652e-06	6.55652e-06	6.55652e-06	6.55652e-06	6.55652e-06	6.55652e-06	6.55652e-06	6.55652e-06	6.55652e-06	6.55652e-06	6.55652e-06	6.55652e-06	6.55652e-06	6.55652e-06	6.55652e-06	6.55652e-06	6.55652e-06	6.55652e-06	6.55652e-06	6.55652e-06
	6.55652e-06	6.55652e-06	6.55652e-06	6.55652e-06	6.55652e-06	6.55652e-06	6.55652e-06	6.55652e-06	6.55652e-06	6.55652e-06	6.55652e-06	6.55652e-06	6.55652e-06	6.55652e-06	6.55652e-06	6.55652e-06	6.55652e-06	6.55652e-06	6.55652e-06	6.55652e-06	6.55652e-06	6.55652e-06	6.55652e-06	6.55652e-06	6.55652e-06	6.55652e-06	6.55652e-06	6.55652e-06	6.55652e-06	6.55652e-06	6.55652e-06	6.55652e-06	6.55652e-06	6.55652e-06	6.55652e-06	6.55652e-06	6.55652e-06	6.55652e-06	6.55652e-06	6.55652e-06	6.55652e-06	6.55652e-06	6.55652e-06	6.55652e-06	6.55652e-06	6.55652e-06	6.55652e-06	6.55652e-06	6.55652e-06
	6.55652e-06	6.55652e-06	6.55652e-06	6.55652e-06	6.55652e-06	6.55652e-06	6.55652e-06	6.55652e-06	6.55652e-06	6.55652e-06	6.55652e-06	6.55652e-06	6.55652e-06	6.55652e-06	6.55652e-06	6.55652e-06	6.55652e-06	6.55652e-06	6.55652e-06	6.55652e-06	6.55652e-06	6.55652e-06	6.55652e-06	6.55652e-06	6.55652e-06	6.55652e-06	6.55652e-06	6.55652e-06	6.55652e-06	6.55652e-06	6.55652e-06	6.55652e-06	6.55652e-06	6.55652e-06	6.55652e-06	6.55652e-06	6.55652e-06	6.55652e-06	6.55652e-06	6.55652e-06	6.55652e-06	6.55652e-06	6.55652e-06	6.55652e-06	6.55652e-06	6.55652e-06	6.55652e-06	6.55652e-06	6.55652e-06
	6.55652e-06	6.55652e-06	6.55652e-06	6.55652e-06	6.55652e-06	6.55652e-06	6.55652e-06	6.55652e-06	6.55652e-06	6.55652e-06	6.55652e-06	6.55652e-06	6.55652e-06	6.55652e-06	6.55652e-06	6.55652e-06	6.55652e-06	6.55652e-06	6.55652e-06	6.55652e-06	6.55652e-06	6.55652e-06	6.55652e-06	6.55652e-06	6.55652e-06	6.55652e-06	6.55652e-06	6.55652e-06	6.55652e-06	6.55652e-06	6.55652e-06	6.55652e-06	6.55652e-06	6.55652e-06	6.55652e-06	6.55652e-06	6.55652e-06	6.55652e-06	6.55652e-06	6.55652e-06	6.55652e-06	6.55652e-06	6.55652e-06	6.55652e-06	6.55652e-06	6.55652e-06	6.55652e-06	6.55652e-06	6.55652e-06
	6.55652e-06	6.55652e-06	6.55652e-06	6.55652e-06	6.55652e-06	6.55652e-06	6.55652e-06	6.55652e-06	6.55652e-06	6.55652e-06	6.55652e-06	6.55652e-06	6.55652e-06	6.55652e-06	6.55652e-06	6.55652e-06	6.55652e-06	6.55652e-06	6.55652e-06	6.55652e-06	6.55652e-06	6.55652e-06	6.55652e-06	6.55652e-06	6.55652e-06	6.55652e-06	6.55652e-06	6.55652e-06	6.55652e-06	6.55652e-06	6.55652e-06	6.55652e-06	6.55652e-06	6.55652e-06	6.55652e-06	6.55652e-06	6.55652e-06	6.55652e-06	6.55652e-06	6.55652e-06	6.55652e-06	6.55652e-06	6.55652e-06	6.55652e-06	6.55652e-06	6.55652e-06	6.55652e-06	6.55652e-06	6.55652e-06
	6.55652e-06	6.55652e-06	6.55652e-06	6.55652e-06	6.55652e-06	6.55652e-06	6.55652e-06	6.55652e-06	6.55652e-06	6.55652e-06	6.55652e-06	6.55652e-06	6.55652e-06	6.55652e-06	6.55652e-06	6.55652e-06	6.55652e-06	6.55652e-06	6.55652e-06	6.55652e-06	6.55652e-06	6.55652e-06	6.55652e-06	6.55652e-06	6.55652e-06	6.55652e-06	6.55652e-06	6.55652e-06	6.55652e-06	6.55652e-06	6.55652e-06	6.55652e-06	6.55652e-06	6.55652e-06	6.55652e-06	6.55652e-06	6.55652e-06	6.55652e-06	6.55652e-06	6.55652e-06	6.55652e-06	6.55652e-06	6.55652e-06	6.55652e-06	6.55652e-06	6.55652e-06	6.55652e-06	6.55652e-06	6.55652e-06
	6.55652e-06	6.55652e-06	6.55652e-06	6.55652e-06	6.55652e-06	6.55652e-06	6.55652e-06	6.55652e-06	6.55652e-06	6.55652e-06	6.55652e-06	6.55652e-06	6.55652e-06	6.55652e-06	6.55652e-06	6.55652e-06	6.55652e-06	6.55652e-06	6.55652e-06	6.55652e-06	6.55652e-06	6.55652e-06	6.55652e-06	6.55652e-06	6.55652e-06	6.55652e-06	6.55652e-06	6.55652e-06	6.55652e-06	6.55652e-06	6.55652e-06	6.55652e-06	6.55652e-06	6.55652e-06	6.55652e-06	6.55652e-06	6.55652e-06	6.55652e-06	6.55652e-06	6.55652e-06	6.55652e-06	6.55652e-06	6.55652e-06	6.55652e-06	6.55652e-06	6.55652e-06	6.55652e-06	6.55652e-06	6.55652e-06
	6.55652e-06	6.55652e-06	6.55652e-06	6.55652e-06	6.55652e-06	6.55652e-06	6.55652e-06	6.55652e-06	6.55652e-06	6.55652e-06	6.55652e-06	6.55652e-06	6.55652e-06	6.55652e-06	6.55652e-06	6.55652e-06	6.55652e-06	6.55652e-06	6.55652e-06	6.55652e-06	6.55652e-06	6.55652e-06	6.55652e-06	6.55652e-06	6.55652e-06	6.55652e-06	6.55652e-06	6.55652e-06	6.55652e-06	6.55652e-06	6.55652e-06	6.55652e-06	6.55652e-06	6.55652e-06	6.55652e-06	6.55652e-06	6.55652e-06	6.55652e-06	6.55652e-06	6.55652e-06	6.55652e-06	6.55652e-06	6.55652e-06	6.55652e-06	6.55652e-06	6.55652e-06	6.55652e-06	6.55652e-06	6.55652e-06
	6.55652e-06	6.55652e-06	6.55652e-06	6.55652e-06	6.55652e-06	6.55652e-06	6.55652e-06	6.55652e-06	6.55652e-06	6.55652e-06	6.55652e-06	6.55652e-06	6.55652e-06	6.55652e-06	6.55652e-06	6.55652e-06	6.55652e-06	6.55652e-06	6.55652e-06	6.55652e-06	6.55652e-06	6.55652e-06	6.55652e-06	6.55652e-06	6.55652e-06	6.55652e-06	6.55652e-06	6.55652e-06	6.55652e-06	6.55652e-06	6.55652e-06	6.55652e-06	6.55652e-06	6.55652e-06	6.55652e-06	6.55652e-06	6.55652e-06	6.55652e-06	6.55652e-06	6.55652e-06	6.55652e-06	6.55652e-06	6.55652e-06	6.55652e-06	6.55652e-06	6.55652e-06	6.55652e-06	6.55652e-06	6.55652e-06
	6.55652e-06	6.55652e-06	6.55652e-06	6.55652e-06	6.55652e-06	6.55652e-06	6.55652e-06	6.55652e-06	6.55652e-06	6.55652e-06	6.55652e-06	6.55652e-06	6.55652e-06	6.55652e-06	6.55652e-06	6.55652e-06	6.55652e-06	6.55652e-06	6.55652e-06	6.55652e-06	6.55652e-06	6.55652e-06	6.55652e-06	6.55652e-06	6.55652e-06	6.55652e-06	6.55652e-06	6.55652e-06	6.55652e-06	6.55652e-06	6.55652e-06	6.55652e-06	6.55652e-06	6.55652e-06	6.55652e-06	6.55652e-06	6.55652e-06	6.55652e-06	6.55652e-06	6.55652e-06	6.55652e-06	6.55652e-06	6.55652e-06	6.55652e-06	6.55652e-06	6.55652e-06	6.55652e-06	6.55652e-06	6.55652e-06
	6.55652e-06	6.55652e-06	6.55652e-06	6.55652e-06	6.55652e-06	6.55652e-06	6.55652e-06	6.55652e-06	6.55652e-06	6.55652e-06	6.55652e-06	6.55652e-06	6.55652e-06	6.55652e-06	6.55652e-06	6.55652e-06	6.55652e-06	6.55652e-06	6.55652e-06	6.55652e-06	6.55652e-06	6.55652e-06	6.55652e-06	6.55652e-06	6.55652e-06	6.55652e-06	6.55652e-06	6.55652e-06	6.55652e-06	6.55652e-06	6.55652e-06	6.55652e-06	6.55652e-06	6.55652e-06	6.55652e-06	6.55652e-06	6.55652e-06	6.55652e-06	6.55652e-06	6.55652e-06	6.55652e-06	6.55652e-06	6.55652e-06	6.55652e-06	6.55652e-06	6.55652e-06	6.55652e-06	6.55652e-06	6.55652e-06
	6.55652e-06	6.55652e-06	6.55652e-06	6.55652e-06	6.55652e-06	6.55652e-06	6.55652e-06	6.55652e-06	6.55652e-06	6.55652e-06	6.55652e-06	6.55652e-06	6.55652e-06	6.55652e-06	6.55652e-06	6.55652e-06	6.55652e-06	6.55652e-06	6.55652e-06	6.55652e-06	6.55652e-06	6.55652e-06	6.55652e-06	6.55652e-06	6.55652e-06	6.55652e-06	6.55652e-06	6.55652e-06	6.55652e-06	6.55652e-06	6.55652e-06	6.55652e-06	6.55652e-06	6.55652e-06	6.55652e-06	6.55652e-06	6.55652e-06	6.55652e-06	6.55652e-06	6.55652e-06	6.55652e-06	6.55652e-06	6.55652e-06	6.55652e-06	6.55652e-06	6.55652e-06	6.55652e-06	6.55652e-06	6.55652e-06
	6.55652e-06	6.55652e-06	6.55652e-06	6.55652e-06	6.55652e-06	6.55652e-06	6.55652e-06	6.55652e-06	6.55652e-06	6.55652e-06	6.55652e-06	6.55652e-06	6.55652e-06	6.55652e-06	6.55652e-06	6.55652e-06	6.55652e-06	6.55652e-06	6.55652e-06	6.55652e-06	6.55652e-06	6.55652e-06	6.55652e-06	6.55652e-06	6.55652e-06	6.55652e-06	6.55652e-06	6.55652e-06	6.55652e-06	6.55652e-06	6.55652e-06	6.55652e-06	6.55652e-06	6.55652e-06	6.55652e-06	6.55652e-06	6.55652e-06	6.55652e-06	6.55652e-06	6.55652e-06	6.55652e-06	6.55652e-06	6.55652e-06	6.55652e-06	6.55652e-06	6.55652e-06	6.55652e-06	6.55652e-06	6.55652e-06
	6.55652e-06	6.55652e-06	6.55652e-06	6.55652e-06	6.55652e-06	6.55652e-06	6.55652e-06	6.55652e-06	6.55652e-06	6.55652e-06	6.55652e-06	6.55652e-06	6.55652e-06	6.55652e-06	6.55652e-06	6.55652e-06	6.55652e-06	6.55652e-06	6.55652e-06	6.55652e-06	6.55652e-06	6.55652e-06	6.55652e-06	6.55652e-06	6.55652e-06	6.55652e-06	6.55652e-06	6.55652e-06	6.55652e-06	6.55652e-06	6.55652e-06	6.55652e-06	6.55652e-06	6.55652e-06	6.55652e-06	6.55652e-06	6.55652e-06	6.55652e-06	6.55652e-06	6.55652e-06	6.55652e-06	6.55652e-06	6.55652e-06	6.55652e-06	6.55652e-06	6.55652e-06	6.55652e-06	6.55652e-06	6.55652e-06
	6.55652e-06	6.55652e-06	6.55652e-06	6.55652e-06	6.55652e-06	6.55652e-06	6.55652e-06	6.55652e-06	6.55652e-06	6.55652e-06	6.55652e-06	6.55652e-06	6.55652e-06	6.55652e-06	6.55652e-06	6.55652e-06	6.55652e-06	6.55652e-06	6.55652e-06	6.55652e-06	6.55652e-06	6.55652e-06	6.55652e-06	6.55652e-06	6.55652e-06	6.55652e-06	6.55652e-06	6.55652e-06	6.55652e-06	6.55652e-06	6.55652e-06	6.55652e-06	6.55652e-06	6.55652e-06	6.55652e-06	6.55652e-06	6.55652e-06	6.55652e-06	6.55652e-06	6.55652e-06	6.55652e-06	6.55652e-06	6.55652e-06	6.55652e-06	6.55652e-06	6.55652e-06	6.55652e-06	6.55652e-06	6.55652e-06
	6.55652e-06	6.55652e-06	6.55652e-06	6.55652e-06	6.55652e-06	6.55652e-06	6.55652e-06	6.55652e-06	6.55652e-06	6.55652e-06	6.55652e-06	6.55652e-06	6.55652e-06	6.55652e-06	6.55652e-06	6.55652e-06	6.55652e-06	6.55652e-06	6.55652e-06	6.55652e-06	6.55652e-06	6.55652e-06	6.55652e-06	6.55652e-06	6.55652e-06	6.55652e-06	6.55652e-06	6.55652e-06	6.55652e-06	6.55652e-06	6.55652e-06	6.55652e-06	6.55652e-06	6.55652e-06	6.55652e-06	6.55652e-06	6.55652e-06	6.55652e-06	6.55652e-06	6.55652e-06	6.55652e-06	6.55652e-06	6.55652e-06	6.55652e-06	6.55652e-06	6.55652e-06	6.55652e-06	6.55652e-06	6.55652e-06
	6.55652e-06	6.55652e-06	6.55652e-06	6.55652e-06	6.55652e-06	6.55652e-06	6.55652e-06	6.55652e-06	6.55652e-06	6.55652e-06	6.55652e-06	6.55652e-06	6.55652e-06	6.55652e-06	6.55652e-06	6.55652e-06	6.55652e-06	6.55652e-06	6.55652e-06	6.55652e-06	6.55652e-06	6.55652e-06	6.55652e-06	6.55652e-06	6.55652e-06	6.55652e-06	6.55652e-06	6.55652e-06	6.55652e-06	6.55652e-06	6.55652e-06	6.55652e-06	6.55652e-06	6.55652e-06	6.55652e-06	6.55652e-06	6.55652e-06	6.55652e-06	6.55652e-06	6.55652e-06	6.55652e-06	6.55652e-06	6.55652e-06	6.55652e-06	6.55652e-06	6.55652e-06	6.55652e-06	6.55652e-06	6.55652e-06
	6.55652e-06	6.55652e-06	6.55652e-06	6.55652e-06	6.55652e-06	6.55652e-06	6.55652e-06	6.55652e-06	6.55652e-06	6.55652e-06	6.55652e-06	6.55652e-06	6.55652e-06	6.55652e-06	6.55652e-06	6.55652e-06	6.55652e-06	6.55652e-06	6.55652e-06	6.55652e-06	6.55652e-06	6.55652e-06	6.55652e-06	6.55652e-06	6.55652e-06	6.55652e-06	6.55652e-06	6.55652e-06	6.55652e-06	6.55652e-06	6.55652e-06	6.55652e-06	6.55652e-06	6.55652e-06	6.55652e-06	6.55652e-06	6.55652e-06	6.55652e-06	6.55652e-06	6.55652e-06	6.55652e-06	6.55652e-06	6.55652e-06	6.55652e-06	6.55652e-06	6.55652e-06	6.55652e-06	6.55652e-06	6.55652e-06
	6.55652e-06	6.55652e-06	6.55652e-06	6.55652e-06	6.55652e-06	6.55652e-06	6.55652e-06	6.55652e-06	6.55652e-06	6.55652e-06	6.55652e-06	6.55652e-06	6.55652e-06	6.55652e-06	6.55652e-06	6.55652e-06	6.55652e-06	6.55652e-06	6.55652e-06	6.55652e-06	6.55652e-06	6.55652e-06	6.55652e-06	6.55652e-06	6.55652e-06	6.55652e-06	6.55652e-06	6.55652e-06	6.55652e-06	6.55652e-06	6.55652e-06	6.55652e-06	6.55652e-06	6.55652e-06	6.55652e-06	6.55652e-06	6.55652e-06	6.55652e-06	6.55652e-06	6.55652e-06	6.55652e-06	6.55652e-06	6.55652e-06	6.55652e-06	6.55652e-06	6.55652e-06	6.55652e-06	6.55652e-06	6.55652e-06
	6.55652e-06	6.55652e-06	6.55652e-06	6.55652e-06	6.55652e-06	6.55652e-06	6.55652e-06	6.55652e-06	6.55652e-06	6.55652e-06	6.55652e-06	6.55652e-06	6.55652e-06	6.55652e-06	6.55652e-06	6.55652e-06	6.55652e-06	6.55652e-06	6.55652e-06	6.55652e-06	6.55652e-06	6.55652e-06	6.55652e-06	6.55652e-06	6.55652e-06	6.55652e-06	6.55652e-06	6.55652e-06	6.55652e-06	6.55652e-06	6.55652e-06	6.55652e-06	6.55652e-06	6.55652e-06	6.55652e-06	6.55652e-06	6.55652e-06	6.55652e-06	6.55652e-06	6.55652e-06	6.55652e-06	6.55652e-06	6.55652e-06	6.55652e-06	6.55652e-06	6.55652e-06	6.55652e-06	6.55652e-06	6.55652e-06
	6.55652e-06	6.55652e-06	6.55652e-06	6.55652e-06	6.55652e-06	6.55652e-06	6.55652e-06	6.55652e-06	6.55652e-06	6.55652e-06	6.55652e-06	6.55652e-06	6.55652e-06	6.55652e-06	6.55652e-06	6.55652e-06	6.55652e-06	6.55652e-06	6.55652e-06	6.55652e-06	6.55652e-06	6.55652e-06	6.55652e-06	6.55652e-06	6.55652e-06	6.55652e-06	6.55652e-06	6.55652e-06	6.55652e-06	6.55652e-06	6.55652e-06	6.55652e-06	6.55652e-06	6.55652e-06	6.55652e-06	6.55652e-06	6.55652e-06	6.55652e-06	6.55652e-06	6.55652e-06	6.55652e-06	6.55652e-06	6.55652e-06	6.55652e-06	6.55652e-06	6.55652e-06	6.55652e-06	6.55652e-06	6.55652e-06
	6.55652e-06	6.55652e-06	6.55652e-06	6.55652e-06	6.55652e-06	6.55652e-06	6.55652e-06	6.55652e-06	6.55652e-06	6.55652e-06	6.55652e-06	6.55652e-06	6.55652e-06	6.55652e-06	6.55652e-06	6.55652e-06	6.55652e-06	6.55652e-06	6.55652e-06	6.55652e-06	6.55652e-06	6.55652e-06	6.55652e-06	6.55652e-06	6.55652e-06	6.55652e-06	6.55652e-06	6.55652e-06	6.55652e-06	6.55652e-06	6.55652e-06	6.55652e-06	6.55652e-06	6.55652e-06	6.55652e-06	6.55652e-06	6.55652e-06	6.55652e-06	6.55652e-06	6.55652e-06	6.55652e-06	6.55652e-06	6.55652e-06	6.55652e-06	6.55652e-06	6.55652e-06	6.55652e-06	6.55652e-06	6.55652e-06
	6.55652e-06	6.55652e-06	6.55652e-06	6.55652e-06	6.55652e-06	6.55652e-06	6.55652e-06	6.55652e-06	6.55652e-06	6.55652e-06	6.55652e-06	6.55652e-06	6.55652e-06	6.55652e-06	6.55652e-06	6.55652e-06	6.55652e-06	6.55652e-06	6.55652e-06	6.55652e-06	6.55652e-06	6.55652e-06	6.55652e-06	6.55652e-06	6.55652e-06	6.55652e-06	6.55652e-06	6.55652e-06	6.55652e-06	6.55652e-06	6.55652e-06	6.55652e-06	6.55652e-06	6.55652e-06	6.55652e-06	6.55652e-06	6.55652e-06	6.55652e-06	6.55652e-06	6.55652e-06	6.55652e-06	6.55652e-06	6.55652e-06	6.55652e-06	6.55652e-06	6.55652e-06	6.55652e-06	6.55652e-06	6.55652e-06
	6.55652e-06	6.55652e-06	6.55652e-06	6.55652e-06	6.55652e-06	6.55652e-06	6.55652e-06	6.55652e-06	6.55652e-06	6.55652e-06	6.55652e-06	6.55652e-06	6.55652e-06	6.55652e-06	6.55652e-06	6.55652e-06	6.55652e-06	6.55652e-06	6.55652e-06	6.55652e-06	6.55652e-06	6.55652e-06	6.55652e-06	6.55652e-06	6.55652e-06	6.55652e-06	6.55652e-06	6.55652e-06	6.55652e-06	6.55652e-06	6.55652e-06	6.55652e-06	6.55652e-06	6.55652e-06	6.55652e-06	6.55652e-06	6.55652e-06	6.55652e-06	6.55652e-06	6.55652e-06	6.55652e-06	6.55652e-06	6.55652e-06	6.55652e-06	6.55652e-06	6.55652e-06	6.55652e-06	6.55652e-06	6.55652e-06
	6.55652e-06	6.55652e-06	6.55652e-06	6.55652e-06	6.55652e-06	6.55652e-06	6.55652e-06	6.55652e-06	6.55652e-06	6.55652e-06	6.55652e-06	6.55652e-06	6.55652e-06	6.55652e-06	6.55652e-06	6.55652e-06	6.55652e-06	6.55652e-06	6.55652e-06	6.55652e-06	6.55652e-06	6.55652e-06	6.55652e-06	6.55652e-06	6.55652e-06	6.55652e-06	6.55652e-06	6.55652e-06	6.55652e-06	6.55652e-06	6.55652e-06	6.55652e-06	6.55652e-06	6.55652e-06	6.55652e-06	6.55652e-06	6.55652e-06	6.55652e-06	6.55652e-06	6.55652e-06	6.55652e-06	6.55652e-06	6.55652e-06	6.55652e-06	6.55652e-06	6.55652e-06	6.55652e-06	6.55652e-06	6.55652e-06
	6.55652e-06	6.55652e-06	6.55652e-06	6.55652e-06	6.55652e-06	6.55652e-06	6.55652e-06	6.55652e-06	6.55652e-06	6.55652e-06	6.55652e-06	6.55652e-06	6.55652e-06	6.55652e-06	6.55652e-06	6.55652e-06	6.55652e-06	6.55652e-06	6.55652e-06	6.55652e-06	6.55652e-06	6.55652e-06	6.55652e-06	6.55652e-06	6.55652e-06	6.55652e-06	6.55652e-06	6.55652e-06	6.55652e-06	6.55652e-06	6.55652e-06	6.55652e-06	6.55652e-06	6.55652e-06	6.55652e-06	6.55652e-06	6.55652e-06	6.55652e-06	6.55652e-06	6.55652e-06	6.55652e-06	6.55652e-06	6.55652e-06	6.55652e-06	6.55652e-06	6.55652e-06	6.55652e-06	6.55652e-06	6.55652e-06
	6.55652e-06	6.55652e-06	6.55652e-06	6.55652e-06	6.55652e-06	6.55652e-06	6.55652e-06	6.55652e-06	6.55652e-06	6.55652e-06	6.55652e-06	6.55652e-06	6.55652e-06	6.55652e-06	6.55652e-06	6.55652e-06	6.55652e-06	6.55652e-06	6.55652e-06	6.55652e-06	6.55652e-06	6.55652e-06	6.55652e-06	6.55652e-06	6.55652e-06	6.55652e-06	6.55652e-06	6.55652e-06	6.55652e-06	6.55652e-06	6.55652e-06	6.55652e-06	6.55652e-06	6.55652e-06	6.55652e-06	6.55652e-06	6.55652e-06	6.55652e-06	6.55652e-06	6.55652e-06	6.55652e-06	6.55652e-06	6.55652e-06	6.55652e-06	6.55652e-06	6.55652e-06	6.55652e-06	6.55652e-06	6.55652e-06
	6.55652e-06	6.55652e-06	6.55652e-06	6.55652e-06	6.55652e-06	6.55652e-06	6.55652e-06	6.55652e-06	6.55652e-06	6.55652e-06	6.55652e-06	6.55652e-06	6.55652e-06	6.55652e-06	6.55652e-06	6.55652e-06	6.55652e-06	6.55652e-06	6.55652e-06	6.55652e-06	6.55652e-06	6.55652e-06	6.55652e-06	6.55652e-06	6.55652e-06	6.55652e-06	6.55652e-06	6.55652e-06	6.55652e-06	6.55652e-06	6.55652e-06	6.55652e-06	6.55652e-06	6.55652e-06	6.55652e-06	6.55652e-06	6.55652e-06	6.55652e-06	6.55652e-06	6.55652e-06	6.55652e-06	6.55652e-06	6.55652e-06	6.55652e-06	6.55652e-06	6.55652e-06	6.55652e-06	6.55652e-06	6.55652e-06
	6.55652e-06	6.55652e-06	6.55652e-06	6.55652e-06	6.55652e-06	6.55652e-06	6.55652e-06	6.55652e-06	6.55652e-06	6.55652e-06	6.55652e-06	6.55652e-06	6.55652e-06	6.55652e-06	6.55652e-06	6.55652e-06	6.55652e-06	6.55652e-06	6.55652e-06	6.55652e-06	6.55652e-06	6.55652e-06	6.55652e-06	6.55652e-06	6.55652e-06	6.55652e-06	6.55652e-06	6.55652e-06	6.55652e-06	6.55652e-06	6.55652e-06	6.55652e-06	6.55652e-06	6.55652e-06	6.55652e-06	6.55652e-06	6.55652e-06	6.55652e-06	6.55652e-06	6.55652e-06	6.55652e-06	6.55652e-06	6.55652e-06	6.55652e-06	6.55652e-06	6.55652e-06	6.55652e-06	6.55652e-06	6.55652e-06
	6.55652e-06	6.55652e-06	6.55652e-06	6.55652e-06	6.55652e-06	6.55652e-06	6.55652e-06	6.55652e-06	6.55652e-06	6.55652e-06	6.55652e-06	6.55652e-06	6.55652e-06	6.55652e-06	6.55652e-06	6.55652e-06	6.55652e-06	6.55652e-06	6.55652e-06	6.55652e-06	6.55652e-06	6.55652e-06	6.55652e-06	6.55652e-06	6.55652e-06	6.55652e-06	6.55652e-06	6.55652e-06	6.55652e-06	6.55652e-06	6.55652e-06	6.55652e-06	6.55652e-06	6.55652e-06	6.55652e-06	6.55652e-06	6.55652e-06	6.55652e-06	6.55652e-06	6.55652e-06	6.55652e-06	6.55652e-06	6.55652e-06	6.55652e-06	6.55652e-06	6.55652e-06	6.55652e-06	6.55652e-06	6.55652e-06
	6.55652e-06	6.55652e-06	6.55652e-06	6.55652e-06	6.55652e-06	6.55652e-06	6.55652e-06	6.55652e-06	6.55652e-06	6.55652e-06	6.55652e-06	6.55652e-06	6.55652e-06	6.55652e-06	6.55652e-06	6.55652e-06	6.55652e-06	6.55652e-06	6.55652e-06	6.55652e-06	6.55652e-06	6.55652e-06	6.55652e-06	6.55652e-06	6.55652e-06	6.55652e-06	6.55652e-06	6.55652e-06	6.55652e-06	6.55652e-06	6.55652e-06	6.55652e-06	6.55652e-06	6.55652e-06	6.55652e-06	6.55652e-06	6.55652e-06	6.55652e-06	6.55652e-06	6.55652e-06	6.55652e-06	6.55652e-06	6.55652e-06	6.55652e-06	6.55652e-06	6.55652e-06	6.55652e-06	6.55652e-06	6.55652e-06
	6.55652e-06	6.55652e-06	6.55652e-06	6.55652e-06	6.55652e-06	6.55652e-06	6.55652e-06	6.55652e-06	6.55652e-06	6.55652e-06	6.55652e-06	6.55652e-06	6.55652e-06	6.55652e-06	6.55652e-06	6.55652e-06	6.55652e-06	6.55652e-06	6.55652e-06	6.55652e-06	6.55652e-06	6.55652e-06	6.55652e-06	6.55652e-06	6.55652e-06	6.55652e-06	6.55652e-06	6.55652e-06	6.55652e-06	6.55652e-06	6.55652e-06	6.55652e-06	6.55652e-06	6.55652e-06	6.55652e-06	6.55652e-06	6.55652e-06	6.55652e-06	6.55652e-06	6.55652e-06	6.55652e-06	6.55652e-06	6.55652e-06	6.55652e-06	6.55652e-06	6.55652e-06	6.55652e-06	6.55652e-06	6.55652e-06
	6.55652e-06	6.55652e-06	6.55652e-06	6.55652e-06	6.55652e-06	6.55652e-06	6.55652e-06	6.55652e-06	6.55652e-06	6.55652e-06	6.55652e-06	6.55652e-06	6.55652e-06	6.55652e-06	6.55652e-06	6.55652e-06	6.55652e-06	6.55652e-06	6.55652e-06	6.55652e-06	6.55652e-06	6.55652e-06	6.55652e-06	6.55652e-06	6.55652e-06	6.55652e-06	6.55652e-06	6.55652e-06	6.55652e-06	6.55652e-06	6.55652e-06	6.55652e-06	6.55652e-06	6.55652e-06	6.55652e-06	6.55652e-06	6.55652e-06	6.55652e-06	6.55652e-06	6.55652e-06	6.55652e-06	6.55652e-06	6.55652e-06	6.55652e-06	6.55652e-06	6.55652e-06	6.55652e-06	6.55652e-06	6.55652e-06
	6.55652e-06	6.55652e-06	6.55652e-06	6.55652e-06	6.55652e-06	6.55652e-06	6.55652e-06	6.55652e-06	6.55652e-06	6.55652e-06	6.55652e-06	6.55652e-06	6.55652e-06	6.55652e-06	6.55652e-06	6.55652e-06	6.55652e-06	6.55652e-06	6.55652e-06	6.55652e-06	6.55652e-06	6.55652e-06	6.55652e-06	6.55652e-06	6.55652e-06	6.55652e-06	6.55652e-06	6.55652e-06	6.55652e-06	6.55652e-06	6.55652e-06	6.55652e-06	6.55652e-06	6.55652e-06	6.55652e-06	6.55652e-06	6.55652e-06	6.55652e-06	6.55652e-06	6.55652e-06	6.55652e-06	6.55652e-06	6.55652e-06	6.55652e-06	6.55652e-06	6.55652e-06	6.55652e-06	6.55652e-06	6.55652e-06
	6.55652e-06	6.55652e-06	6.55652e-06	6.55652e-06	6.55652e-06	6.55652e-06	6.55652e-06	6.55652e-06	6.55652e-06	6.55652e-06	6.55652e-06	6.55652e-06	6.55652e-06	6.55652e-06	6.55652e-06	6.55652e-06	6.55652e-06	6.55652e-06	6.55652e-06	6.55652e-06	6.55652e-06	6.55652e-06	6.55652e-06	6.55652e-06	6.55652e-06	6.55652e-06	6.55652e-06	6.55652e-06	6.55652e-06	6.55652e-06	6.55652e-06	6.55652e-06	6.55652e-06	6.55652e-06	6.55652e-06	6.55652e-06	6.55652e-06	6.55652e-06	6.55652e-06	6.55652e-06	6.55652e-06	6.55652e-06	6.55652e-06	6.55652e-06	6.55652e-06	6.55652e-06	6.55652e-06	6.55652e-06	6.55652e-06
	6.55652e-06	6.55652e-06	6.55652e-06	6.55652e-06	6.55652e-06	6.55652e-06	6.55652e-06	6.55652e-06	6.55652e-06	6.55652e-06	6.55652e-06	6.55652e-06	6.55652e-06	6.55652e-06	6.55652e-06	6.55652e-06	6.55652e-06	6.55652e-06	6.55652e-06	6.55652e-06	6.55652e-06	6.55652e-06	6.55652e-06	6.55652e-06	6.55652e-06	6.55652e-06	6.55652e-06	6.55652e-06	6.55652e-06	6.55652e-06	6.55652e-06	6.55652e-06	6.55652e-06	6.55652e-06	6.55652e-06	6.55652e-06	6.55652e-06	6.55652e-06	6.55652e-06	6.55652e-06	6.55652e-06	6.55652e-06	6.55652e-06	6.55652e-06	6.55652e-06	6.55652e-06	6.55652e-06	6.55652e-06	6.55652e-06
	6.55652e-06	6.55652e-06	6.55652e-06	6.55652e-06	6.55652e-06	6.55652e-06	6.55652e-06	6.55652e-06	6.55652e-06	6.55652e-06	6.55652e-06	6.55652e-06	6.55652e-06	6.55652e-06	6.55652e-06	6.55652e-06	6.55652e-06	6.55652e-06	6.55652e-06	6.55652e-06	6.55652e-06	6.55652e-06	6.55652e-06	6.55652e-06	6.55652e-06	6.55652e-06	6.55652e-06	6.55652e-06	6.55652e-06	6.55652e-06	6.55652e-06	6.55652e-06	6.55652e-06	6.55652e-06	6.55652e-06	6.55652e-06	6.55652e-06	6.55652e-06	6.55652e-06	6.55652e-06	6.55652e-06	6.55652e-06	6.55652e-06	6.55652e-06	6.55652e-06	6.55652e-06	6.55652e-06	6.55652e-06	6.55652e-06
	6.55652e-06	6.55652e-06	6.55652e-06	6.55652e-06	6.55652e-06	6.55652e-06	6.55652e-06	6.55652e-06	6.55652e-06	6.55652e-06	6.55652e-06	6.55652e-06	6.55652e-06	6.55652e-06	6.55652e-06	6.55652e-06	6.55652e-06	6.55652e-06	6.55652e-06	6.55652e-06	6.55652e-06	6.55652e-06	6.55652e-06	6.55652e-06	6.55652e-06	6.55652e-06	6.55652e-06	6.55652e-06	6.55652e-06	6.55652e-06	6.55652e-06	6.55652e-06	6.55652e-06	6.55652e-06	6.55652e-06	6.55652e-06	6.55652e-06	6.55652e-06	6.55652e-06	6.55652e-06	6.55652e-06	6.55652e-06	6.55652e-06	6.55652e-06	6.55652e-06	6.55652e-06	6.55652e-06	6.55652e-06	6.55652e-06
	6.55652e-06	6.55652e-06	6.55652e-06	6.55652e-06	6.55652e-06	6.55652e-06	6.55652e-06	6.55652e-06	6.55652e-06	6.55652e-06	6.55652e-06	6.55652e-06	6.55652e-06	6.55652e-06	6.55652e-06	6.55652e-06	6.55652e-06	6.55652e-06	6.55652e-06	6.55652e-06	6.55652e-06	6.55652e-06	6.55652e-06	6.55652e-06	6.55652e-06	6.55652e-06	6.55652e-06	6.55652e-06	6.55652e-06	6.55652e-06	6.55652e-06	6.55652e-06	6.55652e-06	6.55652e-06	6.55652e-06	6.55652e-06	6.55652e-06	6.55652e-06	6.55652e-06	6.55652e-06	6.55652e-06	6.55652e-06	6.55652e-06	6.55652e-06	6.55652e-06	6.55652e-06	6.55652e-06	6.55652e-06	6.55652e-06
	6.55652e-06	6.55652e-06	6.55652e-06	6.55652e-06	6.55652e-06	6.55652e-06	6.55652e-06	6.55652e-06	6.55652e-06	6.55652e-06	6.55652e-06	6.55652e-06	6.55652e-06	6.55652e-06	6.55652e-06	6.55652e-06	6.55652e-06	6.55652e-06	6.55652e-06	6.55652e-06	6.55652e-06	6.55652e-06	6.55652e-06	6.55652e-06	6.55652e-06	6.55652e-06	6.55652e-06	6.55652e-06	6.55652e-06	6.55652e-06	6.55652e-06	6.55652e-06	6.55652e-06	6.55652e-06	6.55652e-06	6.55652e-06	6.55652e-06	6.55652e-06	6.55652e-06	6.55652e-06	6.55652e-06	6.55652e-06	6.55652e-06	6.55652e-06	6.55652e-06	6.55652e-06	6.55652e-06	6.55652e-06	6.55652e-06
	6.55652e-06	6.55652e-06	6.55652e-06	6.55652e-06	6.55652e-06	6.55652e-06	6.55652e-06	6.55652e-06	6.55652e-06	6.55652e-06	6.55652e-06	6.55652e-06	6.55652e-06	6.55652e-06	6.55652e-06	6.55652e-06	6.55652e-06	6.55652e-06	6.55652e-06	6.55652e-06	6.55652e-06	6.55652e-06	6.55652e-06	6.55652e-06	6.55652e-06	6.55652e-06	6.55652e-06	6.55652e-06	6.55652e-06	6.55652e-06	6.55652e-06	6.55652e-06	6.55652e-06	6.55652e-06	6.55652e-06	6.55652e-06	6.55652e-06	6.55652e-06	6.55652e-06	6.55652e-06	6.55652e-06	6.55652e-06	6.55652e-06	6.55652e-06	6.55652e-06	6.55652e-06	6.55652e-06	6.55652e-06	6.55652e-06
	6.55652e-06	6.55652e-06	6.55652e-06	6.55652e-06	6.55652e-06	6.55652e-06	6.55652e-06	6.55652e-06	6.55652e-06	6.55652e-06	6.55652e-06	6.55652e-06	6.55652e-06	6.55652e-06	6.55652e-06	6.55652e-06	6.55652e-06	6.55652e-06	6.55652e-06	6.55652e-06	6.55652e-06	6.55652e-06	6.55652e-06	6.55652e-06	6.55652e-06	6.55652e-06	6.55652e-06	6.55652e-06	6.55652e-06	6.55652e-06	6.55652e-06	6.55652e-06	6.55652e-06	6.55652e-06	6.55652e-06	6.55652e-06	6.55652e-06	6.55652e-06	6.55652e-06	6.55652e-06	6.55652e-06	6.55652e-06	6.55652e-06	6.55652e-06	6.55652e-06	6.55652e-06	6.55652e-06	6.55652e-06	6.55652e-06
	6.55652e-06	6.55652e-06	6.55652e-06	6.55652e-06	6.55652e-06	6.55652e-06	6.55652e-06	6.55652e-06	6.55652e-06	6.55652e-06	6.55652e-06	6.55652e-06	6.55652e-06	6.55652e-06	6.55652e-06	6.55652e-06	6.55652e-06	6.55652e-06	6.55652e-06	6.55652e-06	6.55652e-06	6.55652e-06	6.55652e-06	6.55652e-06	6.55652e-06	6.55652e-06	6.55652e-06	6.55652e-06	6.55652e-06	6.55652e-06	6.55652e-06	6.55652e-06	6.55652e-06	6.55652e-06	6.55652e-06	6.55652e-06	6.55652e-06	6.55652e-06	6.55652e-06	6.55652e-06	6.55652e-06	6.55652e-06	6.55652e-06	6.55652e-06	6.55652e-06	6.55652e-06	6.55652e-06	6.55652e-06	6.55652e-06
	6.55652e-06	6.55652e-06	6.55652e-06	6.55652e-06	6.55652e-06	6.55652e-06	6.55652e-06	6.55652e-06	6.55652e-06	6.55652e-06	6.55652e-06	6.55652e-06	6.55652e-06	6.55652e-06	6.55652e-06	6.55652e-06	6.55652e-06	6.55652e-06	6.55652e-06	6.55652e-06	6.55652e-06	6.55652e-06	6.55652e-06	6.55652e-06	6.55652e-06	6.55652e-06	6.55652e-06	6.55652e-06	6.55652e-06	6.55652e-06	6.55652e-06	6.55652e-06	6.55652e-06	6.55652e-06	6.55652e-06	6.55652e-06	6.55652e-06	6.55652e-06	6.55652e-06	6.55652e-06	6.55652e-06	6.55652e-06	6.55652e-06	6.55652e-06	6.55652e-06	6.55652e-06	6.55652e-06	6.55652e-06	6.55652e-06
	6.55652e-06	6.55652e-06	6.55652e-06	6.55652e-06	6.55652e-06	6.55652e-06	6.55652e-06	6.55652e-06	6.55652e-06	6.55652e-06	6.55652e-06	6.55652e-06	6.55652e-06	6.55652e-06	6.55652e-06	6.55652e-06	6.55652e-06	6.55652e-06	6.55652e-06	6.55652e-06	6.55652e-06	6.55652e-06	6.55652e-06	6.55652e-06	6.55652e-06	6.55652e-06	6.55652e-06	6.55652e-06	6.55652e-06	6.55652e-06	6.55652e-06	6.55652e-06	6.55652e-06	6.55652e-06	6.55652e-06	6.55652e-06	6.55652e-06	6.55652e-06	6.55652e-06	6.55652e-06	6.55652e-06	6.55652e-06	6.55652e-06	6.55652e-06	6.55652e-06	6.55652e-06	6.55652e-06	6.55652e-06	6.55652e-06
	6.55652e-06	6.55652e-06	6.55652e-06	6.55652e-06	6.55652e-06	6.55652e-06	6.55652e-06	6.55652e-06	6.55652e-06	6.55652e-06	6.55652e-06	6.55652e-06	6.55652e-06	6.55652e-06	6.55652e-06	6.55652e-06	6.55652e-06	6.55652e-06	6.55652e-06	6.55652e-06	6.55652e-06	6.55652e-06	6.55652e-06	6.55652e-06	6.55652e-06	6.55652e-06	6.55652e-06	6.55652e-06	6.55652e-06	6.55652e-06	6.55652e-06	6.55652e-06	6.55652e-06	6.55652e-06	6.55652e-06	6.55652e-06	6.55652e-06	6.55652e-06	6.55652e-06	6.55652e-06	6.55652e-06	6.55652e-06	6.55652e-06	6.55652e-06	6.55652e-06	6.55652e-06	6.55652e-06	6.55652e-06	6.55652e-06
	6.55652e-06	6.55652e-06	6.55652e-06	6.55652e-06	6.55652e-06	6.55652e-06	6.55652e-06	6.55652e-06	6.55652e-06	6.55652e-06	6.55652e-06	6.55652e-06	6.55652e-06	6.55652e-06	6.55652e-06	6.55652e-06	6.55652e-06	6.55652e-06	6.55652e-06	6.55652e-06	6.55652e-06	6.55652e-06	6.55652e-06	6.55652e-06	6.55652e-06	6.55652e-06	6.55652e-06	6.55652e-06	6.55652e-06	6.55652e-06	6.55652e-06	6.55652e-06	6.55652e-06	6.55652e-06	6.55652e-06	6.55652e-06	6.55652e-06	6.55652e-06	6.55652e-06	6.55652e-06	6.55652e-06	6.55652e-06	6.55652e-06	6.55652e-06	6.55652e-06	6.55652e-06	6.55652e-06	6.55652e-06	6.55652e-06
	6.55652e-06	6.55652e-06	6.55652e-06	6.55652e-06	6.55652e-06	6.55652e-06	6.55652e-06	6.55652e-06	6.55652e-06	6.55652e-06	6.55652e-06	6.55652e-06	6.55652e-06	6.55652e-06	6.55652e-06	6.55652e-06	6.55652e-06	6.55652e-06	6.55652e-06	6.55652e-06	6.55652e-06	6.55652e-06	6.55652e-06	6.55652e-06	6.55652e-06	6.55652e-06	6.55652e-06	6.55652e-06	6.55652e-06	6.55652e-06	6.55652e-06	6.55652e-06	6.55652e-06	6.55652e-06	6.55652e-06	6.55652e-06	6.55652e-06	6.55652e-06	6.55652e-06	6.55652e-06	6.55652e-06	6.55652e-06	6.55652e-06	6.55652e-06	6.55652e-06	6.55652e-06	6.55652e-06	6.55652e-06	6.55652e-06
	6.55652e-06	6.55652e-06	6.55652e-06	6.55652e-06	6.55652e-06	6.55652e-06	6.55652e-06	6.55652e-06	6.55652e-06	6.55652e-06	6.55652e-06	6.55652e-06	6.55652e-06	6.55652e-06	6.55652e-06	6.55652e-06	6.55652e-06	6.55652e-06	6.55652e-06	6.55652e-06	6.55652e-06	6.55652e-06	6.55652e-06	6.55652e-06	6.55652e-06	6.55652e-06	6.55652e-06	6.55652e-06	6.55652e-06	6.55652e-06	6.55652e-06	6.55652e-06	6.55652e-06	6.55652e-06	6.55652e-06	6.55652e-06	6.55652e-06	6.55652e-06	6.55652e-06	6.55652e-06	6.55652e-06	6.55652e-06	6.55652e-06	6.55652e-06	6.55652e-06	6.55652e-06	6.55652e-06	6.55652e-06	6.55652e-06
	6.55652e-06	6.55652e-06	6.55652e-06	6.55652e-06	6.55652e-06	6.55652e-06	6.55652e-06	6.55652e-06	6.55652e-06	6.55652e-06	6.55652e-06	6.55652e-06	6.55652e-06	6.55652e-06	6.55652e-06	6.55652e-06	6.55652e-06	6.55652e-06	6.55652e-06	6.55652e-06	6.55652e-06	6.55652e-06	6.55652e-06	6.55652e-06	6.55652e-06	6.55652e-06	6.55652e-06	6.55652e-06	6.55652e-06	6.55652e-06	6.55652e-06	6.55652e-06	6.55652e-06	6.55652e-06	6.55652e-06	6.55652e-06	6.55652e-06	6.55652e-06	6.55652e-06	6.55652e-06	6.55652e-06	6.55652e-06	6.55652e-06	6.55652e-06	6.55652e-06	6.55652e-06	6.55652e-06	6.55652e-06	6.55652e-06
	6.55652e-06	6.55652e-06	6.55652e-06	6.55652e-06	6.55652e-06	6.55652e-06	6.55652e-06	6.55652e-06	6.55652e-06	6.55652e-06	6.55652e-06	6.55652e-06	6.55652e-06	6.55652e-06	6.55652e-06	6.55652e-06	6.55652e-06	6.55652e-06	6.55652e-06	6.55652e-06	6.55652e-06	6.55652e-06	6.55652e-06	6.55652e-06	6.55652e-06	6.55652e-06	6.55652e-06	6.55652e-06	6.55652e-06	6.55652e-06	6.55652e-06	6.55652e-06	6.55652e-06	6.55652e-06	6.55652e-06	6.55652e-06	6.55652e-06	6.55652e-06	6.55652e-06	6.55652e-06	6.55652e-06	6.55652e-06	6.55652e-06	6.55652e-06	6.55652e-06	6.55652e-06	6.55652e-06	6.55652e-06	6.55652e-06
	6.55652e-06	6.55652e-06	6.55652e-06	6.55652e-06	6.55652e-06	6.55652e-06	6.55652e-06	6.55652e-06	6.55652e-06	6.55652e-06	6.55652e-06	6.55652e-06	6.55652e-06	6.55652e-06	6.55652e-06	6.55652e-06	6.55652e-06	6.55652e-06	6.55652e-06	6.55652e-06	6.55652e-06	6.55652e-06	6.55652e-06	6.55652e-06	6.55652e-06	6.55652e-06	6.55652e-06	6.55652e-06	6.55652e-06	6.55652e-06	6.55652e-06	6.55652e-06	6.55652e-06	6.55652e-06	6.55652e-06	6.55652e-06	6.55652e-06	6.55652e-06	6.55652e-06	6.55652e-06	6.55652e-06	6.55652e-06	6.55652e-06	6.55652e-06	6.55652e-06	6.55652e-06	6.55652e-06	6.55652e-06	6.55652e-06
	6.55652e-06	6.55652e-06	6.55652e-06	6.55652e-06	6.55652e-06	6.55652e-06	6.55652e-06	6.55652e-06	6.55652e-06	6.55652e-06	6.55652e-06	6.55652e-06	6.55652e-06	6.55652e-06	6.55652e-06	6.55652e-06	6.55652e-06	6.55652e-06	6.55652e-06	6.55652e-06	6.55652e-06	6.55652e-06	6.55652e-06	6.55652e-06	6.55652e-06	6.55652e-06	6.55652e-06	6.55652e-06	6.55652e-06	6.55652e-06	6.55652e-06	6.55652e-06	6.55652e-06	6.55652e-06	6.55652e-06	6.55652e-06	6.55652e-06	6.55652e-06	6.55652e-06	6.55652e-06	6.55652e-06	6.55652e-06	6.55652e-06	6.55652e-06	6.55652e-06	6.55652e-06	6.55652e-06	6.55652e-06	6.55652e-06
	6.55652e-06	6.55652e-06	6.55652e-06	6.55652e-06	6.55652e-06	6.55652e-06	6.55652e-06	6.55652e-06	6.55652e-06	6.55652e-06	6.55652e-06	6.55652e-06	6.55652e-06	6.55652e-06	6.55652e-06	6.55652e-06	6.55652e-06	6.55652e-06	6.55652e-06	6.55652e-06	6.55652e-06	6.55652e-06	6.55652e-06	6.55652e-06	6.55652e-06	6.55652e-06	6.55652e-06	6.55652e-06	6.55652e-06	6.55652e-06	6.55652e-06	6.55652e-06	6.55652e-06	6.55652e-06	6.55652e-06	6.55652e-06	6.55652e-06	6.55652e-06	6.55652e-06	6.55652e-06	6.55652e-06	6.55652e-06	6.55652e-06	6.55652e-06	6.55652e-06	6.55652e-06	6.55652e-06	6.55652e-06	6.55652e-06
	6.55652e-06	6.55652e-06	6.55652e-06	6.55652e-06	6.55652e-06	6.55652e-06	6.55652e-06	6.55652e-06	6.55652e-06	6.55652e-06	6.55652e-06	6.55652e-06	6.55652e-06	6.55652e-06	6.55652e-06	6.55652e-06	6.55652e-06	6.55652e-06	6.55652e-06	6.55652e-06	6.55652e-06	6.55652e-06	6.55652e-06	6.55652e-06	6.55652e-06	6.55652e-06	6.55652e-06	6.55652e-06	6.55652e-06	6.55652e-06	6.55652e-06	6.55652e-06	6.55652e-06	6.55652e-06	6.55652e-06	6.55652e-06	6.55652e-06	6.55652e-06	6.55652e-06	6.55652e-06	6.55652e-06	6.55652e-06	6.55652e-06	6.55652e-06	6.55652e-06	6.55652e-06	6.55652e-06	6.55652e-06	6.55652e-06
	6.55652e-06	6.55652e-06	6.55652e-06	6.55652e-06	6.55652e-06	6.55652e-06	6.55652e-06	6.55652e-06	6.55652e-06	6.55652e-06	6.55652e-06	6.55652e-06	6.55652e-06	6.55652e-06	6.55652e-06	6.55652e-06	6.55652e-06	6.55652e-06	6.55652e-06	6.55652e-06	6.55652e-06	6.55652e-06	6.55652e-06	6.55652e-06	6.55652e-06	6.55652e-06	6.55652e-06	6.55652e-06	6.55652e-06	6.55652e-06	6.55652e-06	6.55652e-06	6.55652e-06	6.55652e-06	6.55652e-06	6.55652e-06	6.55652e-06	6.55652e-06	6.55652e-06	6.55652e-06	6.55652e-06	6.55652e-06	6.55652e-06	6.55652e-06	6.55652e-06	6.55652e-06	6.55652e-06	6.55652e-06	6.55652e-06
	6.55652e-06	6.55652e-06	6.55652e-06	6.55652e-06	6.55652e-06	6.55652e-06	6.55652e-06	6.55652e-06	6.55652e-06	6.55652e-06	6.55652e-06	6.55652e-06	6.55652e-06	6.55652e-06	6.55652e-06	6.55652e-06	6.55652e-06	6.55652e-06	6.55652e-06	6.55652e-06	6.55652e-06	6.55652e-06	6.55652e-06	6.55652e-06	6.55652e-06	6.55652e-06	6.55652e-06	6.55652e-06	6.55652e-06	6.55652e-06	6.55652e-06	6.55652e-06	6.55652e-06	6.55652e-06	6.55652e-06	6.55652e-06	6.55652e-06	6.55652e-06	6.55652e-06	6.55652e-06	6.55652e-06	6.55652e-06	6.55652e-06	6.55652e-06	6.55652e-06	6.55652e-06	6.55652e-06	6.55652e-06	6.55652e-06
	6.55652e-06	6.55652e-06	6.55652e-06	6.55652e-06	6.55652e-06	6.55652e-06	6.55652e-06	6.55652e-06	6.55652e-06	6.55652e-06	6.55652e-06	6.55652e-06	6.55652e-06	6.55652e-06	6.55652e-06	6.55652e-06	6.55652e-06	6.55652e-06	6.55652e-06	6.55652e-06	6.55652e-06	6.55652e-06	6.55652e-06	6.55652e-06	6.55652e-06	6.55652e-06	6.55652e-06	6.55652e-06	6.55652e-06	6.55652e-06	6.55652e-06	6.55652e-06	6.55652e-06	6.55652e-06	6.55652e-06	6.55652e-06	6.55652e-06	6.55652e-06	6.55652e-06	6.55652e-06	6.55652e-06	6.55652e-06	6.55652e-06	6.55652e-06	6.55652e-06	6.55652e-06	6.55652e-06	6.55652e-06	6.55652e-06
	6.55652e-06	6.55652e-06	6.55652e-06	6.55652e-06	6.55652e-06	6.55652e-06	6.55652e-06	6.55652e-06	6.55652e-06	6.55652e-06	6.55652e-06	6.55652e-06	6.55652e-06	6.55652e-06	6.55652e-06	6.55652e-06	6.55652e-06	6.55652e-06	6.55652e-06	6.55652e-06	6.55652e-06	6.55652e-06	6.55652e-06	6.55652e-06	6.55652e-06	6.55652e-06	6.55652e-06	6.55652e-06	6.55652e-06	6.55652e-06	6.55652e-06	6.55652e-06	6.55652e-06	6.55652e-06	6.55652e-06	6.55652e-06	6.55652e-06	6.55652e-06	6.55652e-06	6.55652e-06	6.55652e-06	6.55652e-06	6.55652e-06	6.55652e-06	6.55652e-06	6.55652e-06	6.55652e-06	6.55652e-06	6.55652e-06
	6.55652e-06	6.55652e-06	6.55652e-06	6.55652e-06	6.55652e-06	6.55652e-06	6.55652e-06	6.55652e-06	6.55652e-06	6.55652e-06	6.55652e-06	6.55652e-06	6.55652e-06	6.55652e-06	6.55652e-06	6.55652e-06	6.55652e-06	6.55652e-06	6.55652e-06	6.55652e-06	6.55652e-06	6.55652e-06	6.55652e-06	6.55652e-06	6.55652e-06	6.55652e-06	6.55652e-06	6.55652e-06	6.55652e-06	6.55652e-06	6.55652e-06	6.55652e-06	6.55652e-06	6.55652e-06	6.55652e-06	6.55652e-06	6.55652e-06	6.55652e-06	6.55652e-06	6.55652e-06	6.55652e-06	6.55652e-06	6.55652e-06	6.55652e-06	6.55652e-06	6.55652e-06	6.55652e-06	6.55652e-06	6.55652e-06
	6.55652e-06	6.55652e-06	6.55652e-06	6.55652e-06	6.55652e-06	6.55652e-06	6.55652e-06	6.55652e-06	6.55652e-06	6.55652e-06	6.55652e-06	6.55652e-06	6.55652e-06	6.55652e-06	6.55652e-06	6.55652e-06	6.55652e-06	6.55652e-06	6.55652e-06	6.55652e-06	6.55652e-06	6.55652e-06	6.55652e-06	6.55652e-06	6.55652e-06	6.55652e-06	6.55652e-06	6.55652e-06	6.55652e-06	6.55652e-06	6.55652e-06	6.55652e-06	6.55652e-06	6.55652e-06	6.55652e-06	6.55652e-06	6.55652e-06	6.55652e-06	6.55652e-06	6.55652e-06	6.55652e-06	6.55652e-06	6.55652e-06	6.55652e-06	6.55652e-06	6.55652e-06	6.55652e-06	6.55652e-06	6.55652e-06
	6.55652e-06	6.55652e-06	6.55652e-06	6.55652e-06	6.55652e-06	6.55652e-06	6.55652e-06	6.55652e-06	6.55652e-06	6.55652e-06	6.55652e-06	6.55652e-06	6.55652e-06	6.55652e-06	6.55652e-06	6.55652e-06	6.55652e-06	6.55652e-06	6.55652e-06	6.55652e-06	6.55652e-06	6.55652e-06	6.55652e-06	6.55652e-06	6.55652e-06	6.55652e-06	6.55652e-06	6.55652e-06	6.55652e-06	6.55652e-06	6.55652e-06	6.55652e-06	6.55652e-06	6.55652e-06	6.55652e-06	6.55652e-06	6.55652e-06	6.55652e-06	6.55652e-06	6.55652e-06	6.55652e-06	6.55652e-06	6.55652e-06	6.55652e-06	6.55652e-06	6.55652e-06	6.55652e-06	6.55652e-06	6.55652e-06
	6.55652e-06	6.55652e-06	6.55652e-06	6.55652e-06	6.55652e-06	6.55652e-06	6.55652e-06	6.55652e-06	6.55652e-06	6.55652e-06	6.55652e-06	6.55652e-06	6.55652e-06	6.55652e-06	6.55652e-06	6.55652e-06	6.55652e-06	6.55652e-06	6.55652e-06	6.55652e-06	6.55652e-06	6.55652e-06	6.55652e-06	6.55652e-06	6.55652e-06	6.55652e-06	6.55652e-06	6.55652e-06	6.55652e-06	6.55652e-06	6.55652e-06	6.55652e-06	6.55652e-06	6.55652e-06	6.55652e-06	6.55652e-06	6.55652e-06	6.55652e-06	6.55652e-06	6.55652e-06	6.55652e-06	6.55652e-06	6.55652e-06	6.55652e-06	6.55652e-06	6.55652e-06	6.55652e-06	6.55652e-06	6.55652e-06
	6.55652e-06	6.55652e-06	6.55652e-06	6.55652e-06	6.55652e-06	6.55652e-06	6.55652e-06	6.55652e-06	6.55652e-06	6.55652e-06	6.55652e-06	6.55652e-06	6.55652e-06	6.55652e-06	6.55652e-06	6.55652e-06	6.55652e-06	6.55652e-06	6.55652e-06	6.55652e-06	6.55652e-06	6.55652e-06	6.55652e-06	6.55652e-06	6.55652e-06	6.55652e-06	6.55652e-06	6.55652e-06	6.55652e-06	6.55652e-06	6.55652e-06	6.55652e-06	6.55652e-06	6.55652e-06	6.55652e-06	6.55652e-06	6.55652e-06	6.55652e-06	6.55652e-06	6.55652e-06	6.55652e-06	6.55652e-06	6.55652e-06	6.55652e-06	6.55652e-06	6.55652e-06	6.55652e-06	6.55652e-06	6.55652e-06
	6.55652e-06	6.55652e-06	6.55652e-06	6.55652e-06	6.55652e-06	6.55652e-06	6.55652e-06	6.55652e-06	6.55652e-06	6.55652e-06	6.55652e-06	6.55652e-06	6.55652e-06	6.55652e-06	6.55652e-06	6.55652e-06	6.55652e-06	6.55652e-06	6.55652e-06	6.55652e-06	6.55652e-06	6.55652e-06	6.55652e-06	6.55652e-06	6.55652e-06	6.55652e-06	6.55652e-06	6.55652e-06	6.55652e-06	6.55652e-06	6.55652e-06	6.55652e-06	6.55652e-06	6.55652e-06	6.55652e-06	6.55652e-06	6.55652e-06	6.55652e-06	6.55652e-06	6.55652e-06	6.55652e-06	6.55652e-06	6.55652e-06	6.55652e-06	6.55652e-06	6.55652e-06	6.55652e-06	6.55652e-06	6.55652e-06
	6.55652e-06	6.55652e-06	6.55652e-06	6.55652e-06	6.55652e-06	6.55652e-06	6.55652e-06	6.55652e-06	6.55652e-06	6.55652e-06	6.55652e-06	6.55652e-06	6.55652e-06	6.55652e-06	6.55652e-06	6.55652e-06	6.55652e-06	6.55652e-06	6.55652e-06	6.55652e-06	6.55652e-06	6.55652e-06	6.55652e-06	6.55652e-06	6.55652e-06	6.55652e-06	6.55652e-06	6.55652e-06	6.55652e-06	6.55652e-06	6.55652e-06	6.55652e-06	6.55652e-06	6.55652e-06	6.55652e-06	6.55652e-06	6.55652e-06	6.55652e-06	6.55652e-06	6.55652e-06	6.55652e-06	6.55652e-06	6.55652e-06	6.55652e-06	6.55652e-06	6.55652e-06	6.55652e-06	6.55652e-06	6.55652e-06
	6.55652e-06	6.55652e-06	6.55652e-06	6.55652e-06	6.55652e-06	6.55652e-06	6.55652e-06	6.55652e-06	6.55652e-06	6.55652e-06	6.55652e-06	6.55652e-06	6.55652e-06	6.55652e-06	6.55652e-06	6.55652e-06	6.55652e-06	6.55652e-06	6.55652e-06	6.55652e-06	6.55652e-06	6.55652e-06	6.55652e-06	6.55652e-06	6.55652e-06	6.55652e-06	6.55652e-06	6.55652e-06	6.55652e-06	6.55652e-06	6.55652e-06	6.55652e-06	6.55652e-06	6.55652e-06	6.55652e-06	6.55652e-06	6.55652e-06	6.55652e-06	6.55652e-06	6.55652e-06	6.55652e-06	6.55652e-06	6.55652e-06	6.55652e-06	6.55652e-06	6.55652e-06	6.55652e-06	6.55652e-06	6.55652e-06
	6.55652e-06	6.55652e-06	6.55652e-06	6.55652e-06	6.55652e-06	6.55652e-06	6.55652e-06	6.55652e-06	6.55652e-06	6.55652e-06	6.55652e-06	6.55652e-06	6.55652e-06	6.55652e-06	6.55652e-06	6.55652e-06	6.55652e-06	6.55652e-06	6.55652e-06	6.55652e-06	6.55652e-06	6.55652e-06	6.55652e-06	6.55652e-06	6.55652e-06	6.55652e-06	6.55652e-06	6.55652e-06	6.55652e-06	6.55652e-06	6.55652e-06	6.55652e-06	6.55652e-06	6.55652e-06	6.55652e-06	6.55652e-06	6.55652e-06	6.55652e-06	6.55652e-06	6.55652e-06	6.55652e-06	6.55652e-06	6.55652e-06	6.55652e-06	6.55652e-06	6.55652e-06	6.55652e-06	6.55652e-06	6.55652e-06
	6.55652e-06	6.55652e-06	6.55652e-06	6.55652e-06	6.55652e-06	6.55652e-06	6.55652e-06	6.55652e-06	6.55652e-06	6.55652e-06	6.55652e-06	6.55652e-06	6.55652e-06	6.55652e-06	6.55652e-06	6.55652e-06	6.55652e-06	6.55652e-06	6.55652e-06	6.55652e-06	6.55652e-06	6.55652e-06	6.55652e-06	6.55652e-06	6.55652e-06	6.55652e-06	6.55652e-06	6.55652e-06	6.55652e-06	6.55652e-06	6.55652e-06	6.55652e-06	6.55652e-06	6.55652e-06	6.55652e-06	6.55652e-06	6.55652e-06	6.55652e-06	6.55652e-06	6.55652e-06	6.55652e-06	6.55652e-06	6.55652e-06	6.55652e-06	6.55652e-06	6.55652e-06	6.55652e-06	6.55652e-06	6.55652e-06
	6.55652e-06	6.55652e-06	6.55652e-06	6.55652e-06	6.55652e-06	6.55652e-06	6.55652e-06	6.55652e-06	6.55652e-06	6.55652e-06	6.55652e-06	6.55652e-06	6.55652e-06	6.55652e-06	6.55652e-06	6.55652e-06	6.55652e-06	6.55652e-06	6.55652e-06	6.55652e-06	6.55652e-06	6.55652e-06	6.55652e-06	6.55652e-06	6.55652e-06	6.55652e-06	6.55652e-06	6.55652e-06	6.55652e-06	6.55652e-06	6.55652e-06	6.55652e-06	6.55652e-06	6.55652e-06	6.55652e-06	6.55652e-06	6.55652e-06	6.55652e-06	6.55652e-06	6.55652e-06	6.55652e-06	6.55652e-06	6.55652e-06	6.55652e-06	6.55652e-06	6.55652e-06	6.55652e-06	6.55652e-06	6.55652e-06
	6.55652e-06	6.55652e-06	6.55652e-06	6.55652e-06	6.55652e-06	6.55652e-06	6.55652e-06	6.55652e-06	6.55652e-06	6.55652e-06	6.55652e-06	6.55652e-06	6.55652e-06	6.55652e-06	6.55652e-06	6.55652e-06	6.55652e-06	6.55652e-06	6.55652e-06	6.55652e-06	6.55652e-06	6.55652e-06	6.55652e-06	6.55652e-06	6.55652e-06	6.55652e-06	6.55652e-06	6.55652e-06	6.55652e-06	6.55652e-06	6.55652e-06	6.55652e-06	6.55652e-06	6.55652e-06	6.55652e-06	6.55652e-06	6.55652e-06	6.55652e-06	6.55652e-06	6.55652e-06	6.55652e-06	6.55652e-06	6.55652e-06	6.55652e-06	6.55652e-06	6.55652e-06	6.55652e-06	6.55652e-06	6.55652e-06
	6.55652e-06	6.55652e-06	6.55652e-06	6.55652e-06	6.55652e-06	6.55652e-06	6.55652e-06	6.55652e-06	6.55652e-06	6.55652e-06	6.55652e-06	6.55652e-06	6.55652e-06	6.55652e-06	6.55652e-06	6.55652e-06	6.55652e-06	6.55652e-06	6.55652e-06	6.55652e-06	6.55652e-06	6.55652e-06	6.55652e-06	6.55652e-06	6.55652e-06	6.55652e-06	6.55652e-06	6.55652e-06	6.55652e-06	6.55652e-06	6.55652e-06	6.55652e-06	6.55652e-06	6.55652e-06	6.55652e-06	6.55652e-06	6.55652e-06	6.55652e-06	6.55652e-06	6.55652e-06	6.55652e-06	6.55652e-06	6.55652e-06	6.55652e-06	6.55652e-06	6.55652e-06	6.55652e-06	6.55652e-06	6.55652e-06
	6.55652e-06	6.55652e-06	6.55652e-06	6.55652e-06	6.55652e-06	6.55652e-06	6.55652e-06	6.55652e-06	6.55652e-06	6.55652e-06	6.55652e-06	6.55652e-06	6.55652e-06	6.55652e-06	6.55652e-06	6.55652e-06	6.55652e-06	6.55652e-06	6.55652e-06	6.55652e-06	6.55652e-06	6.55652e-06	6.55652e-06	6.55652e-06	6.55652e-06	6.55652e-06	6.55652e-06	6.55652e-06	6.55652e-06	6.55652e-06	6.55652e-06	6.55652e-06	6.55652e-06	6.55652e-06	6.55652e-06	6.55652e-06	6.55652e-06	6.55652e-06	6.55652e-06	6.55652e-06	6.55652e-06	6.55652e-06	6.55652e-06	6.55652e-06	6.55652e-06	6.55652e-06	6.55652e-06	6.55652e-06	6.55652e-06
	6.55652e-06	6.55652e-06	6.55652e-06	6.55652e-06	6.55652e-06	6.55652e-06	6.55652e-06	6.55652e-06	6.55652e-06	6.55652e-06	6.55652e-06	6.55652e-06	6.55652e-06	6.55652e-06	6.55652e-06	6.55652e-06	6.55652e-06	6.55652e-06	6.55652e-06	6.55652e-06	6.55652e-06	6.55652e-06	6.55652e-06	6.55652e-06	6.55652e-06	6.55652e-06	6.55652e-06	6.55652e-06	6.55652e-06	6.55652e-06	6.55652e-06	6.55652e-06	6.55652e-06	6.55652e-06	6.55652e-06	6.55652e-06	6.55652e-06	6.55652e-06	6.55652e-06	6.55652e-06	6.55652e-06	6.55652e-06	6.55652e-06	6.55652e-06	6.55652e-06	6.55652e-06	6.55652e-06	6.55652e-06	6.55652e-06
	6.55652e-06	6.55652e-06	6.55652e-06	6.55652e-06	6.55652e-06	6.55652e-06	6.55652e-06	6.55652e-06	6.55652e-06	6.55652e-06	6.55652e-06	6.55652e-06	6.55652e-06	6.55652e-06	6.55652e-06	6.55652e-06	6.55652e-06	6.55652e-06	6.55652e-06	6.55652e-06	6.55652e-06	6.55652e-06	6.55652e-06	6.55652e-06	6.55652e-06	6.55652e-06	6.55652e-06	6.55652e-06	6.55652e-06	6.55652e-06	6.55652e-06	6.55652e-06	6.55652e-06	6.55652e-06	6.55652e-06	6.55652e-06	6.55652e-06	6.55652e-06	6.55652e-06	6.55652e-06	6.55652e-06	6.55652e-06	6.55652e-06	6.55652e-06	6.55652e-06	6.55652e-06	6.55652e-06	6.55652e-06	6.55652e-06
	6.55652e-06	6.55652e-06	6.55652e-06	6.55652e-06	6.55652e-06	6.55652e-06	6.55652e-06	6.55652e-06	6.55652e-06	6.55652e-06	6.55652e-06	6.55652e-06	6.55652e-06	6.55652e-06	6.55652e-06	6.55652e-06	6.55652e-06	6.55652e-06	6.55652e-06	6.55652e-06	6.55652e-06	6.55652e-06	6.55652e-06	6.55652e-06	6.55652e-06	6.55652e-06	6.55652e-06	6.55652e-06	6.55652e-06	6.55652e-06	6.55652e-06	6.55652e-06	6.55652e-06	6.55652e-06	6.55652e-06	6.55652e-06	6.55652e-06	6.55652e-06	6.55652e-06	6.55652e-06	6.55652e-06	6.55652e-06	6.55652e-06	6.55652e-06	6.55652e-06	6.55652e-06	6.55652e-06	6.55652e-06	6.55652e-06
	6.55652e-06	6.55652e-06	6.55652e-06	6.55652e-06	6.55652e-06	6.55652e-06	6.55652e-06	6.55652e-06	6.55652e-06	6.55652e-06	6.55652e-06	6.55652e-06	6.55652e-06	6.55652e-06	6.55652e-06	6.55652e-06	6.55652e-06	6.55652e-06	6.55652e-06	6.55652e-06	6.55652e-06	6.55652e-06	6.55652e-06	6.55652e-06	6.55652e-06	6.55652e-06	6.55652e-06	6.55652e-06	6.55652e-06	6.55652e-06	6.55652e-06	6.55652e-06	6.55652e-06	6.55652e-06	6.55652e-06	6.55652e-06	6.55652e-06	6.55652e-06	6.55652e-06	6.55652e-06	6.55652e-06	6.55652e-06	6.55652e-06	6.55652e-06	6.55652e-06	6.55652e-06	6.55652e-06	6.55652e-06	6.55652e-06
	6.55652e-06	6.55652e-06	6.55652e-06	6.55652e-06	6.55652e-06	6.55652e-06	6.55652e-06	6.55652e-06	6.55652e-06	6.55652e-06	6.55652e-06	6.55652e-06	6.55652e-06	6.55652e-06	6.55652e-06	6.55652e-06	6.55652e-06	6.55652e-06	6.55652e-06	6.55652e-06	6.55652e-06	6.55652e-06	6.55652e-06	6.55652e-06	6.55652e-06	6.55652e-06	6.55652e-06	6.55652e-06	6.55652e-06	6.55652e-06	6.55652e-06	6.55652e-06	6.55652e-06	6.55652e-06	6.55652e-06	6.55652e-06	6.55652e-06	6.55652e-06	6.55652e-06	6.55652e-06	6.55652e-06	6.55652e-06	6.55652e-06	6.55652e-06	6.55652e-06	6.55652e-06	6.55652e-06	6.55652e-06	6.55652e-06
	6.55652e-06	6.55652e-06	6.55652e-06	6.55652e-06	6.55652e-06	6.55652e-06	6.55652e-06	6.55652e-06	6.55652e-06	6.55652e-06	6.55652e-06	6.55652e-06	6.55652e-06	6.55652e-06	6.55652e-06	6.55652e-06	6.55652e-06	6.55652e-06	6.55652e-06	6.55652e-06	6.55652e-06	6.55652e-06	6.55652e-06	6.55652e-06	6.55652e-06	6.55652e-06	6.55652e-06	6.55652e-06	6.55652e-06	6.55652e-06	6.55652e-06	6.55652e-06	6.55652e-06	6.55652e-06	6.55652e-06	6.55652e-06	6.55652e-06	6.55652e-06	6.55652e-06	6.55652e-06	6.55652e-06	6.55652e-06	6.55652e-06	6.55652e-06	6.55652e-06	6.55652e-06	6.55652e-06	6.55652e-06	6.55652e-06
	6.55652e-06	6.55652e-06	6.55652e-06	6.55652e-06	6.55652e-06	6.55652e-06	6.55652e-06	6.55652e-06	6.55652e-06	6.55652e-06	6.55652e-06	6.55652e-06	6.55652e-06	6.55652e-06	6.55652e-06	6.55652e-06	6.55652e-06	6.55652e-06	6.55652e-06	6.55652e-06	6.55652e-06	6.55652e-06	6.55652e-06	6.55652e-06	6.55652e-06	6.55652e-06	6.55652e-06	6.55652e-06	6.55652e-06	6.55652e-06	6.55652e-06	6.55652e-06	6.55652e-06	6.55652e-06	6.55652e-06	6.55652e-06	6.55652e-06	6.55652e-06	6.55652e-06	6.55652e-06	6.55652e-06	6.55652e-06	6.55652e-06	6.55652e-06	6.55652e-06	6.55652e-06	6.55652e-06	6.55652e-06	6.55652e-06
	6.55652e-06	6.55652e-06	6.55652e-06	6.55652e-06	6.55652e-06	6.55652e-06	6.55652e-06	6.55652e-06	6.55652e-06	6.55652e-06	6.55652e-06	6.55652e-06	6.55652e-06	6.55652e-06	6.55652e-06	6.55652e-06	6.55652e-06	6.55652e-06	6.55652e-06	6.55652e-06	6.55652e-06	6.55652e-06	6.55652e-06	6.55652e-06	6.55652e-06	6.55652e-06	6.55652e-06	6.55652e-06	6.55652e-06	6.55652e-06	6.55652e-06	6.55652e-06	6.55652e-06	6.55652e-06	6.55652e-06	6.55652e-06	6.55652e-06	6.55652e-06	6.55652e-06	6.55652e-06	6.55652e-06	6.55652e-06	6.55652e-06	6.55652e-06	6.55652e-06	6.55652e-06	6.55652e-06	6.55652e-06	6.55652e-06
	6.55652e-06	6.55652e-06	6.55652e-06	6.55652e-06	6.55652e-06	6.55652e-06	6.55652e-06	6.55652e-06	6.55652e-06	6.55652e-06	6.55652e-06	6.55652e-06	6.55652e-06	6.55652e-06	6.55652e-06	6.55652e-06	6.55652e-06	6.55652e-06	6.55652e-06	6.55652e-06	6.55652e-06	6.55652e-06	6.55652e-06	6.55652e-06	6.55652e-06	6.55652e-06	6.55652e-06	6.55652e-06	6.55652e-06	6.55652e-06	6.55652e-06	6.55652e-06	6.55652e-06	6.55652e-06	6.55652e-06	6.55652e-06	6.55652e-06	6.55652e-06	6.55652e-06	6.55652e-06	6.55652e-06	6.55652e-06	6.55652e-06	6.55652e-06	6.55652e-06	6.55652e-06	6.55652e-06	6.55652e-06	6.55652e-06
	6.55652e-06	6.55652e-06	6.55652e-06	6.55652e-06	6.55652e-06	6.55652e-06	6.55652e-06	6.55652e-06	6.55652e-06	6.55652e-06	6.55652e-06	6.55652e-06	6.55652e-06	6.55652e-06	6.55652e-06	6.55652e-06	6.55652e-06	6.55652e-06	6.55652e-06	6.55652e-06	6.55652e-06	6.55652e-06	6.55652e-06	6.55652e-06	6.55652e-06	6.55652e-06	6.55652e-06	6.55652e-06	6.55652e-06	6.55652e-06	6.55652e-06	6.55652e-06	6.55652e-06	6.55652e-06	6.55652e-06	6.55652e-06	6.55652e-06	6.55652e-06	6.55652e-06	6.55652e-06	6.55652e-06	6.55652e-06	6.55652e-06	6.55652e-06	6.55652e-06	6.55652e-06	6.55652e-06	6.55652e-06	6.55652e-06
	6.55652e-06	6.55652e-06	6.55652e-06	6.55652e-06	6.55652e-06	6.55652e-06	6.55652e-06	6.55652e-06	6.55652e-06	6.55652e-06	6.55652e-06	6.55652e-06	6.55652e-06	6.55652e-06	6.55652e-06	6.55652e-06	6.55652e-06	6.55652e-06	6.55652e-06	6.55652e-06	6.55652e-06	6.55652e-06	6.55652e-06	6.55652e-06	6.55652e-06	6.55652e-06	6.55652e-06	6.55652e-06	6.55652e-06	6.55652e-06	6.55652e-06	6.55652e-06	6.55652e-06	6.55652e-06	6.55652e-06	6.55652e-06	6.55652e-06	6.55652e-06	6.55652e-06	6.55652e-06	6.55652e-06	6.55652e-06	6.55652e-06	6.55652e-06	6.55652e-06	6.55652e-06	6.55652e-06	6.55652e-06	6.55652e-06
	6.55652e-06	6.55652e-06	6.55652e-06	6.55652e-06	6.55652e-06	6.55652e-06	6.55652e-06	6.55652e-06	6.55652e-06	6.55652e-06	6.55652e-06	6.55652e-06	6.55652e-06	6.55652e-06	6.55652e-06	6.55652e-06	6.55652e-06	6.55652e-06	6.55652e-06	6.55652e-06	6.55652e-06	6.55652e-06	6.55652e-06	6.55652e-06	6.55652e-06	6.55652e-06	6.55652e-06	6.55652e-06	6.55652e-06	6.55652e-06	6.55652e-06	6.55652e-06	6.55652e-06	6.55652e-06	6.55652e-06	6.55652e-06	6.55652e-06	6.55652e-06	6.55652e-06	6.55652e-06	6.55652e-06	6.55652e-06	6.55652e-06	6.55652e-06	6.55652e-06	6.55652e-06	6.55652e-06	6.55652e-06	6.55652e-06
	6.55652e-06	6.55652e-06	6.55652e-06	6.55652e-06	6.55652e-06	6.55652e-06	6.55652e-06	6.55652e-06	6.55652e-06	6.55652e-06	6.55652e-06	6.55652e-06	6.55652e-06	6.55652e-06	6.55652e-06	6.55652e-06	6.55652e-06	6.55652e-06	6.55652e-06	6.55652e-06	6.55652e-06	6.55652e-06	6.55652e-06	6.55652e-06	6.55652e-06	6.55652e-06	6.55652e-06	6.55652e-06	6.55652e-06	6.55652e-06	6.55652e-06	6.55652e-06	6.55652e-06	6.55652e-06	6.55652e-06	6.55652e-06	6.55652e-06	6.55652e-06	6.55652e-06	6.55652e-06	6.55652e-06	6.55652e-06	6.55652e-06	6.55652e-06	6.55652e-06	6.55652e-06	6.55652e-06	6.55652e-06	6.55652e-06
	6.55652e-06	6.55652e-06	6.55652e-06	6.55652e-06	6.55652e-06	6.55652e-06	6.55652e-06	6.55652e-06	6.55652e-06	6.55652e-06	6.55652e-06	6.55652e-06	6.55652e-06	6.55652e-06	6.55652e-06	6.55652e-06	6.55652e-06	6.55652e-06	6.55652e-06	6.55652e-06	6.55652e-06	6.55652e-06	6.55652e-06	6.55652e-06	6.55652e-06	6.55652e-06	6.55652e-06	6.55652e-06	6.55652e-06	6.55652e-06	6.55652e-06	6.55652e-06	6.55652e-06	6.55652e-06	6.55652e-06	6.55652e-06	6.55652e-06	6.55652e-06	6.55652e-06	6.55652e-06	6.55652e-06	6.55652e-06	6.55652e-06	6.55652e-06	6.55652e-06	6.55652e-06	6.55652e-06	6.55652e-06	6.55652e-06
	6.55652e-06	6.55652e-06	6.55652e-06	6.55652e-06	6.55652e-06	6.55652e-06	6.55652e-06	6.55652e-06	6.55652e-06	6.55652e-06	6.55652e-06	6.55652e-06	6.55652e-06	6.55652e-06	6.55652e-06	6.55652e-06	6.55652e-06	6.55652e-06	6.55652e-06	6.55652e-06	6.55652e-06	6.55652e-06	6.55652e-06	6.55652e-06	6.55652e-06	6.55652e-06	6.55652e-06	6.55652e-06	6.55652e-06	6.55652e-06	6.55652e-06	6.55652e-06	6.55652e-06	6.55652e-06	6.55652e-06	6.55652e-06	6.55652e-06	6.55652e-06	6.55652e-06	6.55652e-06	6.55652e-06	6.55652e-06	6.55652e-06	6.55652e-06	6.55652e-06	6.55652e-06	6.55652e-06	6.55652e-06	6.55652e-06
	6.55652e-06	6.55652e-06	6.55652e-06	6.55652e-06	6.55652e-06	6.55652e-06	6.55652e-06	6.55652e-06	6.55652e-06	6.55652e-06	6.55652e-06	6.55652e-06	6.55652e-06	6.55652e-06	6.55652e-06	6.55652e-06	6.55652e-06	6.55652e-06	6.55652e-06	6.55652e-06	6.55652e-06	6.55652e-06	6.55652e-06	6.55652e-06	6.55652e-06	6.55652e-06	6.55652e-06	6.55652e-06	6.55652e-06	6.55652e-06	6.55652e-06	6.55652e-06	6.55652e-06	6.55652e-06	6.55652e-06	6.55652e-06	6.55652e-06	6.55652e-06	6.55652e-06	6.55652e-06	6.55652e-06	6.55652e-06	6.55652e-06	6.55652e-06	6.55652e-06	6.55652e-06	6.55652e-06	6.55652e-06	6.55652e-06
	6.55652e-06	6.55652e-06	6.55652e-06	6.55652e-06	6.55652e-06	6.55652e-06	6.55652e-06	6.55652e-06	6.55652e-06	6.55652e-06	6.55652e-06	6.55652e-06	6.55652e-06	6.55652e-06	6.55652e-06	6.55652e-06	6.55652e-06	6.55652e-06	6.55652e-06	6.55652e-06	6.55652e-06	6.55652e-06	6.55652e-06	6.55652e-06	6.55652e-06	6.55652e-06	6.55652e-06	6.55652e-06	6.55652e-06	6.55652e-06	6.55652e-06	6.55652e-06	6.55652e-06	6.55652e-06	6.55652e-06	6.55652e-06	6.55652e-06	6.55652e-06	6.55652e-06	6.55652e-06	6.55652e-06	6.55652e-06	6.55652e-06	6.55652e-06	6.55652e-06	6.55652e-06	6.55652e-06	6.55652e-06	6.55652e-06
	6.55652e-06	6.55652e-06	6.55652e-06	6.55652e-06	6.55652e-06	6.55652e-06	6.55652e-06	6.55652e-06	6.55652e-06	6.55652e-06	6.55652e-06	6.55652e-06	6.55652e-06	6.55652e-06	6.55652e-06	6.55652e-06	6.55652e-06	6.55652e-06	6.55652e-06	6.55652e-06	6.55652e-06	6.55652e-06	6.55652e-06	6.55652e-06	6.55652e-06	6.55652e-06	6.55652e-06	6.55652e-06	6.55652e-06	6.55652e-06	6.55652e-06	6.55652e-06	6.55652e-06	6.55652e-06	6.55652e-06	6.55652e-06	6.55652e-06	6.55652e-06	6.55652e-06	6.55652e-06	6.55652e-06	6.55652e-06	6.55652e-06	6.55652e-06	6.55652e-06	6.55652e-06	6.55652e-06	6.55652e-06	6.55652e-06
	6.55652e-06	6.55652e-06	6.55652e-06	6.55652e-06	6.55652e-06	6.55652e-06	6.55652e-06	6.55652e-06	6.55652e-06	6.55652e-06	6.55652e-06	6.55652e-06	6.55652e-06	6.55652e-06	6.55652e-06	6.55652e-06	6.55652e-06	6.55652e-06	6.55652e-06	6.55652e-06	6.55652e-06	6.55652e-06	6.55652e-06	6.55652e-06	6.55652e-06	6.55652e-06	6.55652e-06	6.55652e-06	6.55652e-06	6.55652e-06	6.55652e-06	6.55652e-06	6.55652e-06	6.55652e-06	6.55652e-06	6.55652e-06	6.55652e-06	6.55652e-06	6.55652e-06	6.55652e-06	6.55652e-06	6.55652e-06	6.55652e-06	6.55652e-06	6.55652e-06	6.55652e-06	6.55652e-06	6.55652e-06	6.55652e-06
	6.55652e-06	6.55652e-06	6.55652e-06	6.55652e-06	6.55652e-06	6.55652e-06	6.55652e-06	6.55652e-06	6.55652e-06	6.55652e-06	6.55652e-06	6.55652e-06	6.55652e-06	6.55652e-06	6.55652e-06	6.55652e-06	6.55652e-06	6.55652e-06	6.55652e-06	6.55652e-06	6.55652e-06	6.55652e-06	6.55652e-06	6.55652e-06	6.55652e-06	6.55652e-06	6.55652e-06	6.55652e-06	6.55652e-06	6.55652e-06	6.55652e-06	6.55652e-06	6.55652e-06	6.55652e-06	6.55652e-06	6.55652e-06	6.55652e-06	6.55652e-06	6.55652e-06	6.55652e-06	6.55652e-06	6.55652e-06	6.55652e-06	6.55652e-06	6.55652e-06	6.55652e-06	6.55652e-06	6.55652e-06	6.55652e-06
	6.55652e-06	6.55652e-06	6.55652e-06	6.55652e-06	6.55652e-06	6.55652e-06	6.55652e-06	6.55652e-06	6.55652e-06	6.55652e-06	6.55652e-06	6.55652e-06	6.55652e-06	6.55652e-06	6.55652e-06	6.55652e-06	6.55652e-06	6.55652e-06	6.55652e-06	6.55652e-06	6.55652e-06	6.55652e-06	6.55652e-06	6.55652e-06	6.55652e-06	6.55652e-06	6.55652e-06	6.55652e-06	6.55652e-06	6.55652e-06	6.55652e-06	6.55652e-06	6.55652e-06	6.55652e-06	6.55652e-06	6.55652e-06	6.55652e-06	6.55652e-06	6.55652e-06	6.55652e-06	6.55652e-06	6.55652e-06	6.55652e-06	6.55652e-06	6.55652e-06	6.55652e-06	6.55652e-06	6.55652e-06	6.55652e-06
	6.55652e-06	6.55652e-06	6.55652e-06	6.55652e-06	6.55652e-06	6.55652e-06	6.55652e-06	6.55652e-06	6.55652e-06	6.55652e-06	6.55652e-06	6.55652e-06	6.55652e-06	6.55652e-06	6.55652e-06	6.55652e-06	6.55652e-06	6.55652e-06	6.55652e-06	6.55652e-06	6.55652e-06	6.55652e-06	6.55652e-06	6.55652e-06	6.55652e-06	6.55652e-06	6.55652e-06	6.55652e-06	6.55652e-06	6.55652e-06	6.55652e-06	6.55652e-06	6.55652e-06	6.55652e-06	6.55652e-06	6.55652e-06	6.55652e-06	6.55652e-06	6.55652e-06	6.55652e-06	6.55652e-06	6.55652e-06	6.55652e-06	6.55652e-06	6.55652e-06	6.55652e-06	6.55652e-06	6.55652e-06	6.55652e-06
	6.55652e-06	6.55652e-06	6.55652e-06	6.55652e-06	6.55652e-06	6.55652e-06	6.55652e-06	6.55652e-06	6.55652e-06	6.55652e-06	6.55652e-06	6.55652e-06	6.55652e-06	6.55652e-06	6.55652e-06	6.55652e-06	6.55652e-06	6.55652e-06	6.55652e-06	6.55652e-06	6.55652e-06	6.55652e-06	6.55652e-06	6.55652e-06	6.55652e-06	6.55652e-06	6.55652e-06	6.55652e-06	6.55652e-06	6.55652e-06	6.55652e-06	6.55652e-06	6.55652e-06	6.55652e-06	6.55652e-06	6.55652e-06	6.55652e-06	6.55652e-06	6.55652e-06	6.55652e-06	6.55652e-06	6.55652e-06	6.55652e-06	6.55652e-06	6.55652e-06	6.55652e-06	6.55652e-06	6.55652e-06	6.55652e-06
	6.55652e-06	6.55652e-06	6.55652e-06	6.55652e-06	6.55652e-06	6.55652e-06	6.55652e-06	6.55652e-06	6.55652e-06	6.55652e-06	6.55652e-06	6.55652e-06	6.55652e-06	6.55652e-06	6.55652e-06	6.55652e-06	6.55652e-06	6.55652e-06	6.55652e-06	6.55652e-06	6.55652e-06	6.55652e-06	6.55652e-06	6.55652e-06	6.55652e-06	6.55652e-06	6.55652e-06	6.55652e-06	6.55652e-06	6.55652e-06	6.55652e-06	6.55652e-06	6.55652e-06	6.55652e-06	6.55652e-06	6.55652e-06	6.55652e-06	6.55652e-06	6.55652e-06	6.55652e-06	6.55652e-06	6.55652e-06	6.55652e-06	6.55652e-06	6.55652e-06	6.55652e-06	6.55652e-06	6.55652e-06	6.55652e-06
	6.55652e-06	6.55652e-06	6.55652e-06	6.55652e-06	6.55652e-06	6.55652e-06	6.55652e-06	6.55652e-06	6.55652e-06	6.55652e-06	6.55652e-06	6.55652e-06	6.55652e-06	6.55652e-06	6.55652e-06	6.55652e-06	6.55652e-06	6.55652e-06	6.55652e-06	6.55652e-06	6.55652e-06	6.55652e-06	6.55652e-06	6.55652e-06	6.55652e-06	6.55652e-06	6.55652e-06	6.55652e-06	6.55652e-06	6.55652e-06	6.55652e-06	6.55652e-06	6.55652e-06	6.55652e-06	6.55652e-06	6.55652e-06	6.55652e-06	6.55652e-06	6.55652e-06	6.55652e-06	6.55652e-06	6.55652e-06	6.55652e-06	6.55652e-06	6.55652e-06	6.55652e-06	6.55652e-06	6.55652e-06	6.55652e-06
	6.55652e-06	6.55652e-06	6.55652e-06	6.55652e-06	6.55652e-06	6.55652e-06	6.55652e-06	6.55652e-06	6.55652e-06	6.55652e-06	6.55652e-06	6.55652e-06	6.55652e-06	6.55652e-06	6.55652e-06	6.55652e-06	6.55652e-06	6.55652e-06	6.55652e-06	6.55652e-06	6.55652e-06	6.55652e-06	6.55652e-06	6.55652e-06	6.55652e-06	6.55652e-06	6.55652e-06	6.55652e-06	6.55652e-06	6.55652e-06	6.55652e-06	6.55652e-06	6.55652e-06	6.55652e-06	6.55652e-06	6.55652e-06	6.55652e-06	6.55652e-06	6.55652e-06	6.55652e-06	6.55652e-06	6.55652e-06	6.55652e-06	6.55652e-06	6.55652e-06	6.55652e-06	6.55652e-06	6.55652e-06	6.55652e-06
[truncated: 74 more columns]

## Sheet: Sheet3
	#REF!	#REF!	#REF!	#REF!	#REF!	#REF!	#REF!	#REF!	#REF!	#REF!	#REF!	#REF!	#REF!	#REF!	#REF!	#REF!	#REF!	#REF!	#REF!	#REF!	#REF!	#REF!	#REF!	#REF!	#REF!	#REF!	#REF!	#REF!	#REF!	#REF!	#REF!	#REF!	#REF!	#REF!	#REF!	#REF!	#REF!	#REF!	#REF!	#REF!	#REF!	#REF!	#REF!	#REF!	#REF!	#REF!	#REF!	#REF!	#REF!
	#REF!	#REF!	#REF!	#REF!	#REF!	#REF!	#REF!	#REF!	#REF!	#REF!	#REF!	#REF!	#REF!	#REF!	#REF!	#REF!	#REF!	#REF!	#REF!	#REF!	#REF!	#REF!	#REF!	#REF!	#REF!	#REF!	#REF!	#REF!	#REF!	#REF!	#REF!	#REF!	#REF!	#REF!	#REF!	#REF!	#REF!	#REF!	#REF!	#REF!	#REF!	#REF!	#REF!	#REF!	#REF!	#REF!	#REF!	#REF!	#REF!
	#REF!	#REF!	#REF!	#REF!	#REF!	#REF!	#REF!	#REF!	#REF!	#REF!	#REF!	#REF!	#REF!	#REF!	#REF!	#REF!	#REF!	#REF!	#REF!	#REF!	#REF!	#REF!	#REF!	#REF!	#REF!	#REF!	#REF!	#REF!	#REF!	#REF!	#REF!	#REF!	#REF!	#REF!	#REF!	#REF!	#REF!	#REF!	#REF!	#REF!	#REF!	#REF!	#REF!	#REF!	#REF!	#REF!	#REF!	#REF!	#REF!
	#REF!	#REF!	#REF!	#REF!	#REF!	#REF!	#REF!	#REF!	#REF!	#REF!	#REF!	#REF!	#REF!	#REF!	#REF!	#REF!	#REF!	#REF!	#REF!	#REF!	#REF!	#REF!	#REF!	#REF!	#REF!	#REF!	#REF!	#REF!	#REF!	#REF!	#REF!	#REF!	#REF!	#REF!	#REF!	#REF!	#REF!	#REF!	#REF!	#REF!	#REF!	#REF!	#REF!	#REF!	#REF!	#REF!	#REF!	#REF!	#REF!
	#REF!	#REF!	#REF!	#REF!	#REF!	#REF!	#REF!	#REF!	#REF!	#REF!	#REF!	#REF!	#REF!	#REF!	#REF!	#REF!	#REF!	#REF!	#REF!	#REF!	#REF!	#REF!	#REF!	#REF!	#REF!	#REF!	#REF!	#REF!	#REF!	#REF!	#REF!	#REF!	#REF!	#REF!	#REF!	#REF!	#REF!	#REF!	#REF!	#REF!	#REF!	#REF!	#REF!	#REF!	#REF!	#REF!	#REF!	#REF!	#REF!
	#REF!	#REF!	#REF!	#REF!	#REF!	#REF!	#REF!	#REF!	#REF!	#REF!	#REF!	#REF!	#REF!	#REF!	#REF!	#REF!	#REF!	#REF!	#REF!	#REF!	#REF!	#REF!	#REF!	#REF!	#REF!	#REF!	#REF!	#REF!	#REF!	#REF!	#REF!	#REF!	#REF!	#REF!	#REF!	#REF!	#REF!	#REF!	#REF!	#REF!	#REF!	#REF!	#REF!	#REF!	#REF!	#REF!	#REF!	#REF!	#REF!
	#REF!	#REF!	#REF!	#REF!	#REF!	#REF!	#REF!	#REF!	#REF!	#REF!	#REF!	#REF!	#REF!	#REF!	#REF!	#REF!	#REF!	#REF!	#REF!	#REF!	#REF!	#REF!	#REF!	#REF!	#REF!	#REF!	#REF!	#REF!	#REF!	#REF!	#REF!	#REF!	#REF!	#REF!	#REF!	#REF!	#REF!	#REF!	#REF!	#REF!	#REF!	#REF!	#REF!	#REF!	#REF!	#REF!	#REF!	#REF!	#REF!
	#REF!	#REF!	#REF!	#REF!	#REF!	#REF!	#REF!	#REF!	#REF!	#REF!	#REF!	#REF!	#REF!	#REF!	#REF!	#REF!	#REF!	#REF!	#REF!	#REF!	#REF!	#REF!	#REF!	#REF!	#REF!	#REF!	#REF!	#REF!	#REF!	#REF!	#REF!	#REF!	#REF!	#REF!	#REF!	#REF!	#REF!	#REF!	#REF!	#REF!	#REF!	#REF!	#REF!	#REF!	#REF!	#REF!	#REF!	#REF!	#REF!
	#REF!	#REF!	#REF!	#REF!	#REF!	#REF!	#REF!	#REF!	#REF!	#REF!	#REF!	#REF!	#REF!	#REF!	#REF!	#REF!	#REF!	#REF!	#REF!	#REF!	#REF!	#REF!	#REF!	#REF!	#REF!	#REF!	#REF!	#REF!	#REF!	#REF!	#REF!	#REF!	#REF!	#REF!	#REF!	#REF!	#REF!	#REF!	#REF!	#REF!	#REF!	#REF!	#REF!	#REF!	#REF!	#REF!	#REF!	#REF!	#REF!
	#REF!	#REF!	#REF!	#REF!	#REF!	#REF!	#REF!	#REF!	#REF!	#REF!	#REF!	#REF!	#REF!	#REF!	#REF!	#REF!	#REF!	#REF!	#REF!	#REF!	#REF!	#REF!	#REF!	#REF!	#REF!	#REF!	#REF!	#REF!	#REF!	#REF!	#REF!	#REF!	#REF!	#REF!	#REF!	#REF!	#REF!	#REF!	#REF!	#REF!	#REF!	#REF!	#REF!	#REF!	#REF!	#REF!	#REF!	#REF!	#REF!
	#REF!	#REF!	#REF!	#REF!	#REF!	#REF!	#REF!	#REF!	#REF!	#REF!	#REF!	#REF!	#REF!	#REF!	#REF!	#REF!	#REF!	#REF!	#REF!	#REF!	#REF!	#REF!	#REF!	#REF!	#REF!	#REF!	#REF!	#REF!	#REF!	#REF!	#REF!	#REF!	#REF!	#REF!	#REF!	#REF!	#REF!	#REF!	#REF!	#REF!	#REF!	#REF!	#REF!	#REF!	#REF!	#REF!	#REF!	#REF!	#REF!
	#REF!	#REF!	#REF!	#REF!	#REF!	#REF!	#REF!	#REF!	#REF!	#REF!	#REF!	#REF!	#REF!	#REF!	#REF!	#REF!	#REF!	#REF!	#REF!	#REF!	#REF!	#REF!	#REF!	#REF!	#REF!	#REF!	#REF!	#REF!	#REF!	#REF!	#REF!	#REF!	#REF!	#REF!	#REF!	#REF!	#REF!	#REF!	#REF!	#REF!	#REF!	#REF!	#REF!	#REF!	#REF!	#REF!	#REF!	#REF!	#REF!
	#REF!	#REF!	#REF!	#REF!	#REF!	#REF!	#REF!	#REF!	#REF!	#REF!	#REF!	#REF!	#REF!	#REF!	#REF!	#REF!	#REF!	#REF!	#REF!	#REF!	#REF!	#REF!	#REF!	#REF!	#REF!	#REF!	#REF!	#REF!	#REF!	#REF!	#REF!	#REF!	#REF!	#REF!	#REF!	#REF!	#REF!	#REF!	#REF!	#REF!	#REF!	#REF!	#REF!	#REF!	#REF!	#REF!	#REF!	#REF!	#REF!
	#REF!	#REF!	#REF!	#REF!	#REF!	#REF!	#REF!	#REF!	#REF!	#REF!	#REF!	#REF!	#REF!	#REF!	#REF!	#REF!	#REF!	#REF!	#REF!	#REF!	#REF!	#REF!	#REF!	#REF!	#REF!	#REF!	#REF!	#REF!	#REF!	#REF!	#REF!	#REF!	#REF!	#REF!	#REF!	#REF!	#REF!	#REF!	#REF!	#REF!	#REF!	#REF!	#REF!	#REF!	#REF!	#REF!	#REF!	#REF!	#REF!
	#REF!	#REF!	#REF!	#REF!	#REF!	#REF!	#REF!	#REF!	#REF!	#REF!	#REF!	#REF!	#REF!	#REF!	#REF!	#REF!	#REF!	#REF!	#REF!	#REF!	#REF!	#REF!	#REF!	#REF!	#REF!	#REF!	#REF!	#REF!	#REF!	#REF!	#REF!	#REF!	#REF!	#REF!	#REF!	#REF!	#REF!	#REF!	#REF!	#REF!	#REF!	#REF!	#REF!	#REF!	#REF!	#REF!	#REF!	#REF!	#REF!
	#REF!	#REF!	#REF!	#REF!	#REF!	#REF!	#REF!	#REF!	#REF!	#REF!	#REF!	#REF!	#REF!	#REF!	#REF!	#REF!	#REF!	#REF!	#REF!	#REF!	#REF!	#REF!	#REF!	#REF!	#REF!	#REF!	#REF!	#REF!	#REF!	#REF!	#REF!	#REF!	#REF!	#REF!	#REF!	#REF!	#REF!	#REF!	#REF!	#REF!	#REF!	#REF!	#REF!	#REF!	#REF!	#REF!	#REF!	#REF!	#REF!
	#REF!	#REF!	#REF!	#REF!	#REF!	#REF!	#REF!	#REF!	#REF!	#REF!	#REF!	#REF!	#REF!	#REF!	#REF!	#REF!	#REF!	#REF!	#REF!	#REF!	#REF!	#REF!	#REF!	#REF!	#REF!	#REF!	#REF!	#REF!	#REF!	#REF!	#REF!	#REF!	#REF!	#REF!	#REF!	#REF!	#REF!	#REF!	#REF!	#REF!	#REF!	#REF!	#REF!	#REF!	#REF!	#REF!	#REF!	#REF!	#REF!
	#REF!	#REF!	#REF!	#REF!	#REF!	#REF!	#REF!	#REF!	#REF!	#REF!	#REF!	#REF!	#REF!	#REF!	#REF!	#REF!	#REF!	#REF!	#REF!	#REF!	#REF!	#REF!	#REF!	#REF!	#REF!	#REF!	#REF!	#REF!	#REF!	#REF!	#REF!	#REF!	#REF!	#REF!	#REF!	#REF!	#REF!	#REF!	#REF!	#REF!	#REF!	#REF!	#REF!	#REF!	#REF!	#REF!	#REF!	#REF!	#REF!
	#REF!	#REF!	#REF!	#REF!	#REF!	#REF!	#REF!	#REF!	#REF!	#REF!	#REF!	#REF!	#REF!	#REF!	#REF!	#REF!	#REF!	#REF!	#REF!	#REF!	#REF!	#REF!	#REF!	#REF!	#REF!	#REF!	#REF!	#REF!	#REF!	#REF!	#REF!	#REF!	#REF!	#REF!	#REF!	#REF!	#REF!	#REF!	#REF!	#REF!	#REF!	#REF!	#REF!	#REF!	#REF!	#REF!	#REF!	#REF!	#REF!
	#REF!	#REF!	#REF!	#REF!	#REF!	#REF!	#REF!	#REF!	#REF!	#REF!	#REF!	#REF!	#REF!	#REF!	#REF!	#REF!	#REF!	#REF!	FALSE	#REF!	#REF!	#REF!	#REF!	#REF!	#REF!	#REF!	#REF!	#REF!	#REF!	#REF!	#REF!	#REF!	#REF!	#REF!	#REF!	#REF!	#REF!	#REF!	#REF!	#REF!	#REF!	#REF!	#REF!	#REF!	#REF!	#REF!	#REF!	#REF!	#REF!
	#REF!	#REF!	#REF!	#REF!	#REF!	#REF!	#REF!	#REF!	#REF!	#REF!	#REF!	#REF!	#REF!	#REF!	#REF!	#REF!	#REF!	#REF!	#REF!	#REF!	#REF!	#REF!	#REF!	#REF!	#REF!	#REF!	#REF!	#REF!	#REF!	#REF!	#REF!	#REF!	#REF!	#REF!	#REF!	#REF!	#REF!	#REF!	#REF!	#REF!	#REF!	#REF!	#REF!	#REF!	#REF!	#REF!	#REF!	#REF!	#REF!
	#REF!	#REF!	#REF!	#REF!	#REF!	#REF!	#REF!	#REF!	#REF!	#REF!	#REF!	#REF!	#REF!	#REF!	#REF!	#REF!	#REF!	#REF!	#REF!	#REF!	#REF!	#REF!	#REF!	#REF!	#REF!	#REF!	#REF!	#REF!	#REF!	#REF!	#REF!	#REF!	#REF!	#REF!	#REF!	#REF!	#REF!	#REF!	#REF!	#REF!	#REF!	#REF!	#REF!	#REF!	#REF!	#REF!	#REF!	#REF!	#REF!
	#REF!	#REF!	#REF!	#REF!	#REF!	#REF!	#REF!	#REF!	#REF!	#REF!	#REF!	#REF!	#REF!	#REF!	#REF!	#REF!	#REF!	#REF!	#REF!	#REF!	#REF!	#REF!	#REF!	#REF!	#REF!	#REF!	#REF!	#REF!	#REF!	#REF!	#REF!	#REF!	#REF!	#REF!	#REF!	#REF!	#REF!	#REF!	#REF!	#REF!	#REF!	#REF!	#REF!	#REF!	#REF!	#REF!	#REF!	#REF!	#REF!
	#REF!	#REF!	#REF!	#REF!	#REF!	#REF!	#REF!	#REF!	#REF!	#REF!	#REF!	#REF!	#REF!	#REF!	#REF!	#REF!	#REF!	#REF!	#REF!	#REF!	#REF!	#REF!	#REF!	#REF!	#REF!	#REF!	#REF!	#REF!	#REF!	#REF!	#REF!	#REF!	#REF!	#REF!	#REF!	#REF!	#REF!	#REF!	#REF!	#REF!	#REF!	#REF!	#REF!	#REF!	#REF!	#REF!	#REF!	#REF!	#REF!
	#REF!	#REF!	#REF!	#REF!	#REF!	#REF!	FALSE	#REF!	#REF!	#REF!	#REF!	#REF!	#REF!	#REF!	#REF!	#REF!	#REF!	#REF!	#REF!	#REF!	#REF!	#REF!	#REF!	#REF!	#REF!	#REF!	#REF!	#REF!	#REF!	#REF!	#REF!	#REF!	#REF!	#REF!	#REF!	#REF!	#REF!	#REF!	#REF!	#REF!	#REF!	#REF!	#REF!	#REF!	#REF!	#REF!	#REF!	#REF!	#REF!
	#REF!	#REF!	#REF!	#REF!	#REF!	#REF!	#REF!	#REF!	#REF!	#REF!	#REF!	#REF!	#REF!	#REF!	#REF!	#REF!	#REF!	#REF!	#REF!	#REF!	#REF!	#REF!	#REF!	#REF!	#REF!	#REF!	#REF!	#REF!	#REF!	#REF!	#REF!	#REF!	#REF!	#REF!	#REF!	#REF!	#REF!	#REF!	#REF!	#REF!	#REF!	#REF!	#REF!	#REF!	#REF!	#REF!	#REF!	#REF!	#REF!
	#REF!	#REF!	#REF!	#REF!	#REF!	#REF!	#REF!	#REF!	#REF!	#REF!	#REF!	#REF!	#REF!	#REF!	#REF!	#REF!	#REF!	#REF!	#REF!	#REF!	#REF!	#REF!	#REF!	#REF!	#REF!	FALSE	#REF!	#REF!	#REF!	#REF!	#REF!	#REF!	#REF!	#REF!	#REF!	#REF!	#REF!	#REF!	#REF!	#REF!	#REF!	#REF!	#REF!	#REF!	#REF!	#REF!	#REF!	#REF!	#REF!
	#REF!	#REF!	#REF!	#REF!	#REF!	#REF!	#REF!	#REF!	#REF!	#REF!	#REF!	#REF!	#REF!	#REF!	#REF!	#REF!	#REF!	#REF!	#REF!	#REF!	#REF!	#REF!	#REF!	#REF!	#REF!	FALSE	FALSE	#REF!	#REF!	#REF!	#REF!	#REF!	#REF!	#REF!	#REF!	#REF!	#REF!	#REF!	#REF!	#REF!	#REF!	#REF!	#REF!	#REF!	#REF!	#REF!	#REF!	#REF!	#REF!
	#REF!	#REF!	#REF!	#REF!	#REF!	#REF!	#REF!	#REF!	#REF!	#REF!	#REF!	#REF!	#REF!	#REF!	#REF!	#REF!	#REF!	#REF!	#REF!	#REF!	#REF!	#REF!	#REF!	#REF!	#REF!	#REF!	#REF!	#REF!	#REF!	#REF!	#REF!	#REF!	#REF!	#REF!	#REF!	#REF!	#REF!	#REF!	#REF!	#REF!	#REF!	#REF!	#REF!	#REF!	#REF!	#REF!	#REF!	#REF!	#REF!
	#REF!	#REF!	#REF!	#REF!	#REF!	#REF!	#REF!	#REF!	#REF!	#REF!	#REF!	#REF!	#REF!	#REF!	#REF!	#REF!	#REF!	#REF!	#REF!	#REF!	#REF!	#REF!	#REF!	#REF!	#REF!	#REF!	#REF!	#REF!	#REF!	#REF!	#REF!	#REF!	#REF!	#REF!	#REF!	#REF!	#REF!	#REF!	#REF!	#REF!	#REF!	#REF!	#REF!	#REF!	#REF!	#REF!	#REF!	#REF!	#REF!
	#REF!	#REF!	#REF!	#REF!	#REF!	#REF!	#REF!	#REF!	#REF!	#REF!	#REF!	#REF!	#REF!	#REF!	#REF!	#REF!	#REF!	#REF!	#REF!	#REF!	#REF!	#REF!	#REF!	#REF!	#REF!	FALSE	FALSE	FALSE	#REF!	#REF!	#REF!	#REF!	#REF!	#REF!	#REF!	#REF!	#REF!	#REF!	#REF!	#REF!	#REF!	#REF!	#REF!	#REF!	#REF!	#REF!	#REF!	#REF!	#REF!
	#REF!	#REF!	#REF!	#REF!	#REF!	#REF!	#REF!	#REF!	#REF!	#REF!	#REF!	#REF!	#REF!	#REF!	#REF!	#REF!	#REF!	#REF!	#REF!	#REF!	#REF!	#REF!	#REF!	#REF!	#REF!	#REF!	#REF!	#REF!	#REF!	#REF!	#REF!	#REF!	#REF!	#REF!	#REF!	#REF!	#REF!	#REF!	#REF!	#REF!	#REF!	#REF!	#REF!	#REF!	#REF!	#REF!	#REF!	#REF!	#REF!
	#REF!	#REF!	#REF!	#REF!	#REF!	#REF!	#REF!	#REF!	#REF!	#REF!	#REF!	#REF!	#REF!	#REF!	#REF!	#REF!	#REF!	#REF!	#REF!	#REF!	#REF!	#REF!	#REF!	#REF!	#REF!	#REF!	#REF!	#REF!	#REF!	#REF!	#REF!	#REF!	#REF!	#REF!	#REF!	#REF!	#REF!	#REF!	#REF!	#REF!	#REF!	#REF!	#REF!	#REF!	#REF!	#REF!	#REF!	#REF!	#REF!
	#REF!	#REF!	#REF!	#REF!	#REF!	#REF!	#REF!	#REF!	#REF!	#REF!	#REF!	#REF!	#REF!	#REF!	#REF!	#REF!	#REF!	#REF!	#REF!	#REF!	#REF!	#REF!	#REF!	#REF!	#REF!	#REF!	#REF!	#REF!	#REF!	#REF!	#REF!	#REF!	#REF!	#REF!	#REF!	#REF!	#REF!	#REF!	#REF!	#REF!	#REF!	#REF!	#REF!	#REF!	#REF!	#REF!	#REF!	#REF!	#REF!
	#REF!	#REF!	#REF!	#REF!	#REF!	#REF!	#REF!	#REF!	#REF!	#REF!	#REF!	#REF!	#REF!	#REF!	#REF!	#REF!	#REF!	#REF!	#REF!	#REF!	#REF!	#REF!	#REF!	#REF!	#REF!	#REF!	#REF!	#REF!	#REF!	#REF!	#REF!	#REF!	#REF!	#REF!	#REF!	#REF!	#REF!	#REF!	#REF!	#REF!	#REF!	#REF!	#REF!	#REF!	#REF!	#REF!	#REF!	#REF!	#REF!
	#REF!	#REF!	#REF!	#REF!	#REF!	#REF!	#REF!	#REF!	#REF!	#REF!	#REF!	#REF!	#REF!	#REF!	#REF!	#REF!	#REF!	#REF!	#REF!	#REF!	#REF!	#REF!	#REF!	#REF!	#REF!	#REF!	#REF!	#REF!	#REF!	#REF!	#REF!	#REF!	#REF!	#REF!	#REF!	#REF!	#REF!	#REF!	#REF!	#REF!	#REF!	#REF!	#REF!	#REF!	#REF!	#REF!	#REF!	#REF!	#REF!
	#REF!	#REF!	#REF!	#REF!	#REF!	#REF!	#REF!	#REF!	#REF!	#REF!	#REF!	#REF!	#REF!	#REF!	#REF!	#REF!	#REF!	#REF!	#REF!	#REF!	#REF!	#REF!	#REF!	#REF!	#REF!	#REF!	#REF!	#REF!	#REF!	#REF!	#REF!	#REF!	#REF!	FALSE	#REF!	#REF!	#REF!	#REF!	#REF!	#REF!	#REF!	#REF!	#REF!	#REF!	#REF!	#REF!	#REF!	#REF!	#REF!
	#REF!	#REF!	#REF!	#REF!	#REF!	#REF!	#REF!	#REF!	#REF!	#REF!	#REF!	#REF!	#REF!	#REF!	#REF!	#REF!	#REF!	#REF!	#REF!	#REF!	#REF!	#REF!	#REF!	#REF!	#REF!	#REF!	#REF!	#REF!	#REF!	#REF!	#REF!	#REF!	#REF!	FALSE	#REF!	#REF!	FALSE	#REF!	#REF!	#REF!	#REF!	#REF!	#REF!	#REF!	#REF!	#REF!	#REF!	#REF!	#REF!
	#REF!	#REF!	#REF!	#REF!	#REF!	#REF!	#REF!	#REF!	#REF!	#REF!	#REF!	#REF!	#REF!	#REF!	#REF!	#REF!	#REF!	#REF!	#REF!	#REF!	#REF!	#REF!	#REF!	#REF!	#REF!	#REF!	#REF!	#REF!	#REF!	#REF!	#REF!	#REF!	#REF!	#REF!	#REF!	#REF!	#REF!	#REF!	#REF!	#REF!	#REF!	#REF!	#REF!	#REF!	#REF!	#REF!	#REF!	#REF!	#REF!
	#REF!	#REF!	#REF!	#REF!	#REF!	#REF!	#REF!	#REF!	#REF!	#REF!	#REF!	#REF!	#REF!	#REF!	#REF!	#REF!	#REF!	#REF!	#REF!	#REF!	#REF!	#REF!	#REF!	#REF!	#REF!	#REF!	#REF!	#REF!	#REF!	#REF!	#REF!	#REF!	#REF!	#REF!	#REF!	#REF!	#REF!	#REF!	#REF!	#REF!	#REF!	#REF!	#REF!	#REF!	#REF!	#REF!	#REF!	#REF!	#REF!
	#REF!	#REF!	#REF!	#REF!	#REF!	#REF!	#REF!	#REF!	#REF!	#REF!	#REF!	#REF!	#REF!	#REF!	#REF!	#REF!	#REF!	#REF!	#REF!	#REF!	#REF!	#REF!	#REF!	#REF!	#REF!	#REF!	#REF!	#REF!	#REF!	#REF!	#REF!	#REF!	#REF!	#REF!	#REF!	#REF!	#REF!	#REF!	#REF!	#REF!	#REF!	#REF!	#REF!	#REF!	#REF!	#REF!	#REF!	#REF!	#REF!
	#REF!	#REF!	#REF!	#REF!	#REF!	#REF!	#REF!	#REF!	#REF!	#REF!	FALSE	#REF!	#REF!	#REF!	#REF!	#REF!	#REF!	#REF!	#REF!	#REF!	#REF!	#REF!	#REF!	#REF!	#REF!	#REF!	#REF!	#REF!	FALSE	#REF!	#REF!	#REF!	#REF!	#REF!	#REF!	#REF!	#REF!	#REF!	#REF!	#REF!	FALSE	#REF!	#REF!	#REF!	#REF!	#REF!	#REF!	#REF!	#REF!
	#REF!	#REF!	#REF!	#REF!	#REF!	#REF!	#REF!	#REF!	#REF!	#REF!	#REF!	#REF!	#REF!	#REF!	#REF!	#REF!	#REF!	#REF!	#REF!	#REF!	#REF!	#REF!	#REF!	#REF!	#REF!	#REF!	#REF!	#REF!	#REF!	#REF!	#REF!	#REF!	#REF!	#REF!	#REF!	#REF!	#REF!	#REF!	#REF!	#REF!	#REF!	#REF!	#REF!	#REF!	#REF!	#REF!	#REF!	#REF!	#REF!
	#REF!	#REF!	#REF!	#REF!	#REF!	#REF!	#REF!	#REF!	#REF!	#REF!	#REF!	#REF!	#REF!	#REF!	#REF!	#REF!	#REF!	#REF!	#REF!	#REF!	#REF!	#REF!	#REF!	#REF!	#REF!	#REF!	#REF!	#REF!	#REF!	#REF!	#REF!	#REF!	#REF!	#REF!	#REF!	#REF!	#REF!	#REF!	#REF!	#REF!	#REF!	#REF!	#REF!	#REF!	#REF!	#REF!	#REF!	#REF!	#REF!
	#REF!	#REF!	#REF!	#REF!	#REF!	FALSE	#REF!	#REF!	#REF!	#REF!	#REF!	#REF!	#REF!	#REF!	#REF!	#REF!	#REF!	#REF!	#REF!	#REF!	#REF!	#REF!	#REF!	#REF!	#REF!	#REF!	#REF!	#REF!	#REF!	#REF!	#REF!	#REF!	#REF!	#REF!	#REF!	#REF!	#REF!	#REF!	#REF!	#REF!	#REF!	#REF!	#REF!	#REF!	#REF!	#REF!	#REF!	#REF!	#REF!
	#REF!	#REF!	#REF!	#REF!	#REF!	#REF!	#REF!	#REF!	#REF!	#REF!	#REF!	#REF!	#REF!	#REF!	#REF!	#REF!	#REF!	#REF!	#REF!	#REF!	#REF!	#REF!	#REF!	#REF!	#REF!	#REF!	#REF!	#REF!	#REF!	#REF!	#REF!	#REF!	#REF!	#REF!	#REF!	#REF!	#REF!	#REF!	#REF!	#REF!	#REF!	#REF!	#REF!	#REF!	#REF!	#REF!	#REF!	#REF!	#REF!
	#REF!	#REF!	#REF!	#REF!	#REF!	#REF!	#REF!	#REF!	#REF!	#REF!	#REF!	#REF!	#REF!	#REF!	#REF!	#REF!	#REF!	#REF!	#REF!	#REF!	#REF!	#REF!	#REF!	#REF!	#REF!	#REF!	#REF!	#REF!	#REF!	#REF!	#REF!	#REF!	#REF!	#REF!	#REF!	#REF!	#REF!	#REF!	#REF!	#REF!	#REF!	#REF!	#REF!	#REF!	#REF!	#REF!	#REF!	#REF!	#REF!
	#REF!	#REF!	#REF!	#REF!	#REF!	#REF!	#REF!	#REF!	#REF!	#REF!	#REF!	FALSE	#REF!	#REF!	#REF!	#REF!	#REF!	#REF!	#REF!	#REF!	#REF!	#REF!	#REF!	#REF!	#REF!	#REF!	#REF!	#REF!	#REF!	#REF!	#REF!	#REF!	#REF!	#REF!	#REF!	#REF!	#REF!	#REF!	#REF!	#REF!	#REF!	#REF!	#REF!	#REF!	#REF!	#REF!	#REF!	#REF!	#REF!
	#REF!	#REF!	#REF!	#REF!	#REF!	#REF!	#REF!	#REF!	#REF!	#REF!	#REF!	#REF!	#REF!	#REF!	FALSE	#REF!	#REF!	#REF!	#REF!	#REF!	#REF!	#REF!	#REF!	#REF!	#REF!	#REF!	#REF!	#REF!	#REF!	#REF!	#REF!	#REF!	#REF!	#REF!	#REF!	#REF!	#REF!	#REF!	#REF!	#REF!	#REF!	#REF!	#REF!	#REF!	#REF!	#REF!	#REF!	#REF!	#REF!
	#REF!	#REF!	#REF!	#REF!	#REF!	#REF!	#REF!	#REF!	#REF!	#REF!	#REF!	#REF!	#REF!	#REF!	#REF!	#REF!	#REF!	#REF!	#REF!	#REF!	#REF!	#REF!	#REF!	#REF!	#REF!	#REF!	#REF!	#REF!	#REF!	#REF!	#REF!	#REF!	#REF!	#REF!	#REF!	#REF!	#REF!	#REF!	#REF!	#REF!	#REF!	FALSE	#REF!	#REF!	#REF!	#REF!	#REF!	#REF!	#REF!
	#REF!	#REF!	#REF!	#REF!	#REF!	FALSE	#REF!	#REF!	#REF!	#REF!	#REF!	#REF!	#REF!	#REF!	#REF!	#REF!	#REF!	#REF!	#REF!	#REF!	#REF!	FALSE	#REF!	#REF!	#REF!	#REF!	#REF!	#REF!	#REF!	#REF!	#REF!	#REF!	#REF!	#REF!	#REF!	#REF!	#REF!	#REF!	#REF!	#REF!	#REF!	#REF!	#REF!	#REF!	#REF!	#REF!	#REF!	#REF!	#REF!
	#REF!	#REF!	#REF!	#REF!	#REF!	#REF!	#REF!	#REF!	#REF!	#REF!	#REF!	#REF!	#REF!	#REF!	#REF!	#REF!	#REF!	#REF!	#REF!	#REF!	#REF!	#REF!	#REF!	#REF!	#REF!	#REF!	#REF!	#REF!	#REF!	#REF!	#REF!	#REF!	#REF!	#REF!	#REF!	#REF!	#REF!	#REF!	#REF!	#REF!	#REF!	#REF!	FALSE	#REF!	#REF!	#REF!	#REF!	#REF!	#REF!
	#REF!	#REF!	#REF!	#REF!	#REF!	#REF!	#REF!	#REF!	#REF!	#REF!	#REF!	#REF!	#REF!	#REF!	#REF!	#REF!	#REF!	#REF!	#REF!	#REF!	#REF!	#REF!	#REF!	#REF!	#REF!	#REF!	#REF!	#REF!	#REF!	#REF!	#REF!	#REF!	#REF!	#REF!	#REF!	#REF!	#REF!	#REF!	#REF!	#REF!	#REF!	#REF!	#REF!	#REF!	#REF!	#REF!	#REF!	#REF!	#REF!
	#REF!	#REF!	#REF!	#REF!	#REF!	#REF!	FALSE	#REF!	#REF!	#REF!	#REF!	#REF!	#REF!	#REF!	#REF!	#REF!	#REF!	#REF!	#REF!	#REF!	#REF!	#REF!	#REF!	#REF!	#REF!	#REF!	#REF!	#REF!	#REF!	#REF!	#REF!	#REF!	#REF!	#REF!	#REF!	#REF!	#REF!	#REF!	#REF!	#REF!	#REF!	#REF!	FALSE	#REF!	#REF!	#REF!	#REF!	#REF!	#REF!
	#REF!	#REF!	#REF!	#REF!	#REF!	#REF!	#REF!	#REF!	#REF!	#REF!	#REF!	#REF!	#REF!	#REF!	#REF!	#REF!	#REF!	#REF!	#REF!	#REF!	#REF!	#REF!	#REF!	#REF!	#REF!	#REF!	#REF!	#REF!	#REF!	#REF!	#REF!	#REF!	#REF!	#REF!	#REF!	#REF!	#REF!	#REF!	#REF!	#REF!	#REF!	#REF!	#REF!	#REF!	#REF!	#REF!	#REF!	#REF!	#REF!
	#REF!	#REF!	#REF!	#REF!	#REF!	#REF!	#REF!	#REF!	#REF!	#REF!	#REF!	#REF!	#REF!	#REF!	#REF!	#REF!	#REF!	#REF!	#REF!	#REF!	#REF!	#REF!	#REF!	#REF!	#REF!	#REF!	#REF!	#REF!	#REF!	#REF!	#REF!	#REF!	#REF!	#REF!	#REF!	#REF!	#REF!	#REF!	#REF!	#REF!	#REF!	#REF!	#REF!	#REF!	#REF!	#REF!	#REF!	#REF!	#REF!
	#REF!	#REF!	#REF!	#REF!	#REF!	#REF!	#REF!	#REF!	#REF!	#REF!	#REF!	#REF!	#REF!	#REF!	#REF!	#REF!	#REF!	#REF!	#REF!	#REF!	#REF!	#REF!	#REF!	#REF!	#REF!	#REF!	#REF!	#REF!	#REF!	#REF!	#REF!	#REF!	#REF!	#REF!	#REF!	#REF!	#REF!	#REF!	#REF!	#REF!	#REF!	#REF!	#REF!	#REF!	#REF!	#REF!	#REF!	#REF!	#REF!
	#REF!	#REF!	#REF!	#REF!	#REF!	#REF!	#REF!	#REF!	#REF!	#REF!	#REF!	#REF!	#REF!	#REF!	#REF!	#REF!	#REF!	#REF!	#REF!	#REF!	#REF!	#REF!	#REF!	#REF!	#REF!	#REF!	#REF!	#REF!	#REF!	#REF!	#REF!	#REF!	#REF!	#REF!	#REF!	FALSE	#REF!	#REF!	#REF!	#REF!	#REF!	#REF!	#REF!	#REF!	#REF!	#REF!	#REF!	#REF!	#REF!
	#REF!	#REF!	#REF!	#REF!	#REF!	#REF!	#REF!	#REF!	#REF!	#REF!	#REF!	#REF!	#REF!	#REF!	#REF!	#REF!	#REF!	#REF!	#REF!	#REF!	#REF!	#REF!	#REF!	#REF!	#REF!	#REF!	#REF!	#REF!	#REF!	#REF!	#REF!	#REF!	#REF!	#REF!	#REF!	#REF!	#REF!	#REF!	#REF!	#REF!	#REF!	#REF!	#REF!	#REF!	#REF!	#REF!	#REF!	#REF!	#REF!
	#REF!	#REF!	#REF!	#REF!	#REF!	#REF!	#REF!	#REF!	#REF!	#REF!	#REF!	#REF!	#REF!	#REF!	#REF!	#REF!	#REF!	#REF!	#REF!	#REF!	#REF!	#REF!	#REF!	#REF!	#REF!	#REF!	#REF!	#REF!	#REF!	#REF!	#REF!	#REF!	#REF!	#REF!	#REF!	#REF!	#REF!	#REF!	#REF!	#REF!	#REF!	#REF!	#REF!	#REF!	#REF!	#REF!	#REF!	#REF!	#REF!
	#REF!	#REF!	#REF!	#REF!	#REF!	#REF!	#REF!	#REF!	#REF!	#REF!	#REF!	#REF!	#REF!	#REF!	#REF!	#REF!	#REF!	#REF!	#REF!	#REF!	#REF!	#REF!	#REF!	#REF!	#REF!	#REF!	#REF!	#REF!	#REF!	#REF!	#REF!	#REF!	#REF!	#REF!	#REF!	#REF!	#REF!	#REF!	#REF!	#REF!	#REF!	#REF!	#REF!	#REF!	#REF!	#REF!	#REF!	#REF!	#REF!
	#REF!	#REF!	#REF!	#REF!	#REF!	#REF!	#REF!	#REF!	#REF!	#REF!	#REF!	#REF!	#REF!	#REF!	#REF!	#REF!	#REF!	#REF!	#REF!	#REF!	#REF!	#REF!	#REF!	#REF!	#REF!	#REF!	#REF!	#REF!	#REF!	#REF!	#REF!	#REF!	#REF!	#REF!	#REF!	#REF!	#REF!	#REF!	#REF!	#REF!	#REF!	#REF!	#REF!	#REF!	#REF!	#REF!	#REF!	#REF!	#REF!
	#REF!	#REF!	#REF!	#REF!	#REF!	#REF!	#REF!	#REF!	#REF!	#REF!	#REF!	#REF!	#REF!	#REF!	#REF!	#REF!	#REF!	#REF!	#REF!	#REF!	#REF!	#REF!	#REF!	#REF!	#REF!	#REF!	#REF!	#REF!	#REF!	#REF!	#REF!	#REF!	#REF!	#REF!	#REF!	#REF!	#REF!	#REF!	#REF!	#REF!	#REF!	#REF!	#REF!	#REF!	#REF!	#REF!	#REF!	#REF!	#REF!
	#REF!	#REF!	#REF!	#REF!	#REF!	#REF!	#REF!	#REF!	#REF!	#REF!	#REF!	#REF!	#REF!	#REF!	#REF!	#REF!	#REF!	#REF!	#REF!	#REF!	#REF!	#REF!	#REF!	#REF!	#REF!	#REF!	#REF!	#REF!	#REF!	#REF!	#REF!	#REF!	#REF!	#REF!	#REF!	#REF!	#REF!	#REF!	#REF!	#REF!	#REF!	#REF!	#REF!	#REF!	#REF!	#REF!	#REF!	#REF!	#REF!
	#REF!	#REF!	#REF!	#REF!	#REF!	#REF!	#REF!	#REF!	#REF!	#REF!	#REF!	#REF!	#REF!	#REF!	#REF!	#REF!	#REF!	#REF!	#REF!	#REF!	#REF!	#REF!	#REF!	#REF!	#REF!	#REF!	#REF!	#REF!	#REF!	#REF!	#REF!	#REF!	#REF!	#REF!	#REF!	#REF!	#REF!	#REF!	#REF!	#REF!	#REF!	#REF!	#REF!	#REF!	#REF!	#REF!	#REF!	#REF!	#REF!
	#REF!	#REF!	#REF!	#REF!	#REF!	#REF!	#REF!	#REF!	#REF!	#REF!	#REF!	#REF!	#REF!	#REF!	#REF!	#REF!	#REF!	#REF!	#REF!	#REF!	#REF!	#REF!	#REF!	#REF!	#REF!	#REF!	#REF!	#REF!	#REF!	#REF!	#REF!	#REF!	#REF!	#REF!	#REF!	#REF!	#REF!	#REF!	#REF!	#REF!	#REF!	#REF!	#REF!	#REF!	#REF!	#REF!	#REF!	#REF!	#REF!
	#REF!	#REF!	#REF!	#REF!	#REF!	#REF!	#REF!	#REF!	#REF!	#REF!	#REF!	#REF!	#REF!	#REF!	#REF!	#REF!	#REF!	#REF!	#REF!	#REF!	#REF!	#REF!	#REF!	#REF!	#REF!	#REF!	#REF!	#REF!	#REF!	#REF!	#REF!	#REF!	#REF!	#REF!	#REF!	#REF!	#REF!	#REF!	#REF!	#REF!	#REF!	#REF!	#REF!	#REF!	#REF!	#REF!	#REF!	#REF!	#REF!
	#REF!	#REF!	#REF!	#REF!	#REF!	#REF!	#REF!	#REF!	#REF!	#REF!	#REF!	#REF!	#REF!	#REF!	#REF!	#REF!	#REF!	#REF!	#REF!	#REF!	#REF!	#REF!	#REF!	#REF!	#REF!	#REF!	#REF!	#REF!	#REF!	#REF!	#REF!	#REF!	#REF!	#REF!	#REF!	#REF!	#REF!	#REF!	#REF!	#REF!	#REF!	#REF!	#REF!	#REF!	#REF!	#REF!	#REF!	#REF!	#REF!
	#REF!	#REF!	#REF!	#REF!	#REF!	#REF!	#REF!	#REF!	#REF!	#REF!	#REF!	#REF!	#REF!	#REF!	#REF!	#REF!	#REF!	#REF!	#REF!	#REF!	#REF!	#REF!	#REF!	#REF!	#REF!	#REF!	#REF!	#REF!	#REF!	#REF!	#REF!	#REF!	#REF!	#REF!	#REF!	#REF!	#REF!	#REF!	#REF!	#REF!	#REF!	#REF!	#REF!	#REF!	#REF!	#REF!	#REF!	#REF!	#REF!
	#REF!	#REF!	#REF!	#REF!	#REF!	#REF!	#REF!	#REF!	#REF!	#REF!	#REF!	#REF!	#REF!	#REF!	#REF!	#REF!	#REF!	#REF!	#REF!	#REF!	#REF!	#REF!	#REF!	#REF!	#REF!	#REF!	#REF!	#REF!	#REF!	#REF!	#REF!	#REF!	#REF!	#REF!	#REF!	#REF!	#REF!	#REF!	#REF!	#REF!	#REF!	#REF!	#REF!	#REF!	#REF!	#REF!	#REF!	#REF!	#REF!
	#REF!	#REF!	#REF!	#REF!	#REF!	#REF!	#REF!	#REF!	#REF!	#REF!	#REF!	#REF!	#REF!	#REF!	#REF!	#REF!	#REF!	#REF!	#REF!	#REF!	#REF!	#REF!	#REF!	#REF!	#REF!	#REF!	#REF!	#REF!	#REF!	#REF!	#REF!	#REF!	#REF!	#REF!	#REF!	#REF!	#REF!	#REF!	#REF!	#REF!	#REF!	#REF!	#REF!	#REF!	#REF!	#REF!	#REF!	#REF!	#REF!
	#REF!	#REF!	#REF!	#REF!	#REF!	#REF!	#REF!	#REF!	#REF!	#REF!	#REF!	#REF!	#REF!	#REF!	#REF!	#REF!	#REF!	#REF!	#REF!	#REF!	#REF!	#REF!	#REF!	#REF!	#REF!	#REF!	#REF!	#REF!	#REF!	#REF!	#REF!	#REF!	#REF!	#REF!	#REF!	#REF!	#REF!	#REF!	#REF!	#REF!	#REF!	#REF!	#REF!	#REF!	#REF!	#REF!	#REF!	#REF!	#REF!
	#REF!	#REF!	#REF!	#REF!	#REF!	#REF!	#REF!	#REF!	#REF!	#REF!	#REF!	#REF!	#REF!	#REF!	#REF!	#REF!	#REF!	#REF!	#REF!	#REF!	#REF!	#REF!	#REF!	#REF!	#REF!	#REF!	#REF!	#REF!	#REF!	#REF!	#REF!	#REF!	#REF!	#REF!	#REF!	#REF!	#REF!	#REF!	#REF!	#REF!	#REF!	#REF!	#REF!	#REF!	#REF!	#REF!	#REF!	#REF!	#REF!
	#REF!	#REF!	#REF!	#REF!	#REF!	#REF!	#REF!	#REF!	#REF!	#REF!	#REF!	#REF!	#REF!	#REF!	#REF!	#REF!	#REF!	#REF!	#REF!	#REF!	#REF!	#REF!	#REF!	#REF!	#REF!	#REF!	#REF!	#REF!	#REF!	#REF!	#REF!	#REF!	#REF!	#REF!	#REF!	#REF!	#REF!	#REF!	#REF!	#REF!	#REF!	#REF!	#REF!	#REF!	#REF!	#REF!	#REF!	#REF!	#REF!
	#REF!	#REF!	#REF!	#REF!	#REF!	#REF!	#REF!	#REF!	#REF!	#REF!	#REF!	#REF!	#REF!	#REF!	#REF!	#REF!	#REF!	#REF!	#REF!	#REF!	#REF!	#REF!	#REF!	#REF!	#REF!	#REF!	#REF!	#REF!	#REF!	#REF!	#REF!	#REF!	#REF!	#REF!	#REF!	#REF!	#REF!	#REF!	#REF!	#REF!	#REF!	#REF!	#REF!	#REF!	#REF!	#REF!	#REF!	#REF!	#REF!
	#REF!	#REF!	#REF!	#REF!	#REF!	#REF!	#REF!	#REF!	#REF!	#REF!	#REF!	#REF!	#REF!	#REF!	#REF!	#REF!	#REF!	#REF!	#REF!	#REF!	#REF!	#REF!	#REF!	#REF!	#REF!	#REF!	#REF!	#REF!	#REF!	#REF!	#REF!	#REF!	#REF!	#REF!	#REF!	#REF!	#REF!	#REF!	#REF!	#REF!	#REF!	#REF!	#REF!	#REF!	#REF!	#REF!	#REF!	#REF!	#REF!
	#REF!	#REF!	#REF!	#REF!	#REF!	#REF!	#REF!	#REF!	#REF!	#REF!	#REF!	#REF!	#REF!	#REF!	#REF!	#REF!	#REF!	#REF!	#REF!	#REF!	#REF!	#REF!	#REF!	#REF!	FALSE	#REF!	#REF!	#REF!	#REF!	#REF!	#REF!	#REF!	#REF!	#REF!	#REF!	#REF!	#REF!	#REF!	#REF!	#REF!	#REF!	#REF!	FALSE	#REF!	#REF!	#REF!	#REF!	#REF!	#REF!
	#REF!	#REF!	#REF!	#REF!	#REF!	#REF!	#REF!	#REF!	#REF!	#REF!	#REF!	#REF!	#REF!	#REF!	#REF!	#REF!	#REF!	#REF!	#REF!	#REF!	#REF!	#REF!	#REF!	#REF!	#REF!	#REF!	#REF!	#REF!	#REF!	#REF!	#REF!	#REF!	#REF!	#REF!	#REF!	#REF!	#REF!	#REF!	#REF!	#REF!	#REF!	#REF!	#REF!	#REF!	#REF!	#REF!	#REF!	#REF!	#REF!
	#REF!	#REF!	#REF!	#REF!	#REF!	FALSE	#REF!	#REF!	#REF!	#REF!	#REF!	#REF!	#REF!	#REF!	#REF!	#REF!	#REF!	#REF!	#REF!	#REF!	#REF!	#REF!	#REF!	#REF!	#REF!	#REF!	#REF!	#REF!	#REF!	#REF!	#REF!	#REF!	#REF!	#REF!	#REF!	#REF!	#REF!	#REF!	#REF!	#REF!	#REF!	#REF!	#REF!	#REF!	#REF!	#REF!	#REF!	#REF!	#REF!
	#REF!	#REF!	#REF!	#REF!	#REF!	#REF!	#REF!	#REF!	#REF!	#REF!	#REF!	#REF!	#REF!	#REF!	#REF!	#REF!	#REF!	#REF!	#REF!	#REF!	#REF!	FALSE	#REF!	#REF!	#REF!	#REF!	#REF!	#REF!	#REF!	#REF!	#REF!	#REF!	#REF!	#REF!	#REF!	#REF!	#REF!	#REF!	#REF!	#REF!	#REF!	#REF!	#REF!	#REF!	#REF!	#REF!	#REF!	#REF!	#REF!
	#REF!	#REF!	#REF!	#REF!	#REF!	#REF!	#REF!	#REF!	#REF!	#REF!	#REF!	#REF!	#REF!	#REF!	#REF!	#REF!	#REF!	#REF!	#REF!	#REF!	#REF!	#REF!	#REF!	#REF!	#REF!	#REF!	#REF!	#REF!	#REF!	#REF!	#REF!	#REF!	#REF!	#REF!	#REF!	#REF!	#REF!	#REF!	#REF!	#REF!	#REF!	#REF!	#REF!	#REF!	#REF!	#REF!	#REF!	#REF!	#REF!
	#REF!	#REF!	#REF!	#REF!	#REF!	#REF!	#REF!	#REF!	#REF!	#REF!	#REF!	#REF!	#REF!	#REF!	#REF!	#REF!	#REF!	#REF!	#REF!	#REF!	#REF!	#REF!	#REF!	#REF!	#REF!	#REF!	#REF!	#REF!	#REF!	#REF!	#REF!	#REF!	#REF!	#REF!	#REF!	#REF!	#REF!	#REF!	#REF!	#REF!	#REF!	#REF!	#REF!	#REF!	#REF!	#REF!	#REF!	#REF!	#REF!
	#REF!	#REF!	#REF!	#REF!	#REF!	#REF!	#REF!	#REF!	#REF!	#REF!	#REF!	#REF!	#REF!	#REF!	#REF!	#REF!	#REF!	#REF!	#REF!	#REF!	#REF!	#REF!	#REF!	#REF!	#REF!	#REF!	#REF!	#REF!	#REF!	#REF!	#REF!	#REF!	#REF!	#REF!	#REF!	#REF!	#REF!	#REF!	#REF!	#REF!	#REF!	#REF!	#REF!	#REF!	#REF!	#REF!	#REF!	#REF!	#REF!
	#REF!	#REF!	#REF!	#REF!	#REF!	#REF!	#REF!	#REF!	#REF!	#REF!	#REF!	#REF!	#REF!	#REF!	#REF!	#REF!	#REF!	#REF!	#REF!	#REF!	#REF!	#REF!	#REF!	#REF!	#REF!	#REF!	#REF!	#REF!	#REF!	#REF!	#REF!	#REF!	#REF!	#REF!	#REF!	#REF!	#REF!	#REF!	#REF!	#REF!	#REF!	#REF!	#REF!	#REF!	#REF!	#REF!	#REF!	#REF!	#REF!
	#REF!	#REF!	#REF!	#REF!	#REF!	#REF!	#REF!	#REF!	#REF!	#REF!	#REF!	#REF!	#REF!	#REF!	#REF!	#REF!	#REF!	#REF!	#REF!	#REF!	#REF!	#REF!	#REF!	#REF!	#REF!	#REF!	#REF!	#REF!	#REF!	#REF!	#REF!	#REF!	#REF!	#REF!	#REF!	#REF!	#REF!	#REF!	#REF!	#REF!	#REF!	#REF!	#REF!	#REF!	#REF!	#REF!	#REF!	#REF!	#REF!
	#REF!	#REF!	#REF!	#REF!	#REF!	#REF!	FALSE	#REF!	#REF!	#REF!	#REF!	#REF!	#REF!	#REF!	#REF!	#REF!	#REF!	#REF!	#REF!	#REF!	#REF!	#REF!	#REF!	#REF!	#REF!	#REF!	#REF!	#REF!	#REF!	#REF!	#REF!	#REF!	#REF!	#REF!	#REF!	#REF!	#REF!	#REF!	#REF!	#REF!	#REF!	#REF!	#REF!	#REF!	#REF!	#REF!	#REF!	#REF!	#REF!
	#REF!	#REF!	#REF!	#REF!	#REF!	#REF!	#REF!	#REF!	#REF!	#REF!	#REF!	#REF!	#REF!	#REF!	#REF!	#REF!	#REF!	#REF!	#REF!	#REF!	#REF!	#REF!	#REF!	#REF!	#REF!	#REF!	#REF!	#REF!	#REF!	#REF!	#REF!	#REF!	#REF!	#REF!	#REF!	#REF!	#REF!	#REF!	#REF!	#REF!	#REF!	#REF!	#REF!	#REF!	#REF!	#REF!	#REF!	#REF!	#REF!
	#REF!	#REF!	#REF!	#REF!	#REF!	#REF!	#REF!	#REF!	#REF!	#REF!	#REF!	#REF!	#REF!	#REF!	#REF!	#REF!	#REF!	#REF!	#REF!	#REF!	#REF!	#REF!	#REF!	#REF!	#REF!	#REF!	#REF!	#REF!	#REF!	#REF!	#REF!	#REF!	#REF!	#REF!	#REF!	#REF!	#REF!	#REF!	#REF!	#REF!	#REF!	#REF!	#REF!	#REF!	#REF!	#REF!	#REF!	#REF!	#REF!
	#REF!	#REF!	#REF!	#REF!	#REF!	#REF!	#REF!	#REF!	#REF!	#REF!	#REF!	#REF!	#REF!	#REF!	#REF!	#REF!	#REF!	#REF!	#REF!	#REF!	#REF!	#REF!	#REF!	#REF!	#REF!	#REF!	#REF!	#REF!	#REF!	#REF!	#REF!	#REF!	#REF!	#REF!	#REF!	#REF!	#REF!	#REF!	#REF!	#REF!	#REF!	#REF!	#REF!	#REF!	#REF!	#REF!	#REF!	#REF!	#REF!
	#REF!	#REF!	#REF!	#REF!	#REF!	#REF!	#REF!	#REF!	#REF!	#REF!	#REF!	#REF!	#REF!	#REF!	#REF!	#REF!	#REF!	#REF!	#REF!	#REF!	#REF!	#REF!	#REF!	#REF!	#REF!	#REF!	#REF!	#REF!	#REF!	#REF!	#REF!	#REF!	#REF!	#REF!	#REF!	#REF!	#REF!	#REF!	#REF!	#REF!	#REF!	#REF!	#REF!	#REF!	#REF!	#REF!	#REF!	#REF!	#REF!
	#REF!	#REF!	#REF!	#REF!	#REF!	#REF!	#REF!	#REF!	#REF!	#REF!	#REF!	#REF!	#REF!	#REF!	#REF!	#REF!	#REF!	#REF!	#REF!	#REF!	#REF!	#REF!	#REF!	#REF!	#REF!	#REF!	#REF!	#REF!	#REF!	#REF!	#REF!	#REF!	#REF!	#REF!	#REF!	#REF!	#REF!	#REF!	#REF!	#REF!	#REF!	#REF!	#REF!	#REF!	#REF!	#REF!	#REF!	#REF!	#REF!
	#REF!	#REF!	#REF!	#REF!	#REF!	#REF!	#REF!	#REF!	#REF!	#REF!	#REF!	#REF!	#REF!	#REF!	#REF!	#REF!	#REF!	#REF!	#REF!	#REF!	#REF!	#REF!	#REF!	#REF!	#REF!	#REF!	#REF!	#REF!	#REF!	#REF!	#REF!	#REF!	#REF!	#REF!	#REF!	#REF!	#REF!	#REF!	#REF!	#REF!	#REF!	#REF!	#REF!	#REF!	#REF!	#REF!	#REF!	#REF!	#REF!
	#REF!	#REF!	#REF!	#REF!	#REF!	#REF!	#REF!	#REF!	#REF!	#REF!	#REF!	#REF!	#REF!	#REF!	#REF!	#REF!	#REF!	#REF!	#REF!	#REF!	#REF!	#REF!	#REF!	#REF!	#REF!	#REF!	#REF!	#REF!	#REF!	#REF!	#REF!	#REF!	#REF!	#REF!	#REF!	#REF!	#REF!	#REF!	#REF!	#REF!	#REF!	#REF!	#REF!	#REF!	#REF!	#REF!	#REF!	#REF!	#REF!
	#REF!	#REF!	#REF!	#REF!	#REF!	FALSE	#REF!	#REF!	#REF!	#REF!	#REF!	#REF!	#REF!	#REF!	#REF!	#REF!	#REF!	#REF!	#REF!	#REF!	#REF!	#REF!	#REF!	#REF!	#REF!	#REF!	#REF!	#REF!	#REF!	#REF!	#REF!	#REF!	#REF!	#REF!	#REF!	#REF!	#REF!	#REF!	#REF!	#REF!	#REF!	#REF!	#REF!	#REF!	#REF!	#REF!	#REF!	#REF!	#REF!
	#REF!	#REF!	#REF!	#REF!	#REF!	#REF!	#REF!	#REF!	#REF!	#REF!	#REF!	#REF!	#REF!	#REF!	#REF!	#REF!	#REF!	#REF!	#REF!	#REF!	#REF!	#REF!	#REF!	#REF!	#REF!	#REF!	#REF!	#REF!	#REF!	#REF!	#REF!	#REF!	#REF!	#REF!	#REF!	#REF!	#REF!	#REF!	#REF!	#REF!	#REF!	#REF!	#REF!	#REF!	#REF!	#REF!	#REF!	#REF!	#REF!
	#REF!	#REF!	#REF!	#REF!	#REF!	#REF!	#REF!	#REF!	#REF!	#REF!	#REF!	#REF!	#REF!	#REF!	#REF!	#REF!	#REF!	#REF!	#REF!	#REF!	#REF!	#REF!	#REF!	#REF!	#REF!	#REF!	#REF!	#REF!	#REF!	#REF!	#REF!	#REF!	#REF!	#REF!	#REF!	#REF!	#REF!	#REF!	#REF!	#REF!	#REF!	#REF!	#REF!	#REF!	#REF!	#REF!	#REF!	#REF!	#REF!
	#REF!	#REF!	#REF!	#REF!	#REF!	#REF!	#REF!	#REF!	#REF!	#REF!	#REF!	#REF!	#REF!	#REF!	#REF!	#REF!	#REF!	#REF!	#REF!	#REF!	#REF!	#REF!	#REF!	#REF!	#REF!	#REF!	#REF!	#REF!	#REF!	#REF!	#REF!	#REF!	#REF!	#REF!	#REF!	#REF!	#REF!	#REF!	#REF!	#REF!	#REF!	#REF!	#REF!	#REF!	#REF!	#REF!	#REF!	#REF!	#REF!
	#REF!	#REF!	#REF!	#REF!	#REF!	#REF!	#REF!	#REF!	#REF!	#REF!	#REF!	#REF!	#REF!	#REF!	#REF!	#REF!	#REF!	#REF!	#REF!	#REF!	#REF!	#REF!	#REF!	#REF!	#REF!	#REF!	#REF!	#REF!	#REF!	#REF!	#REF!	#REF!	#REF!	#REF!	#REF!	#REF!	#REF!	#REF!	#REF!	#REF!	#REF!	#REF!	#REF!	#REF!	#REF!	#REF!	#REF!	#REF!	#REF!
	#REF!	#REF!	FALSE	#REF!	#REF!	#REF!	#REF!	#REF!	#REF!	#REF!	#REF!	#REF!	#REF!	#REF!	#REF!	#REF!	#REF!	#REF!	#REF!	#REF!	#REF!	#REF!	#REF!	#REF!	#REF!	#REF!	#REF!	#REF!	#REF!	#REF!	#REF!	#REF!	#REF!	#REF!	#REF!	#REF!	#REF!	#REF!	#REF!	#REF!	#REF!	#REF!	#REF!	#REF!	#REF!	#REF!	#REF!	#REF!	#REF!
	#REF!	#REF!	#REF!	#REF!	#REF!	#REF!	#REF!	#REF!	#REF!	#REF!	#REF!	#REF!	#REF!	#REF!	#REF!	#REF!	#REF!	#REF!	#REF!	#REF!	#REF!	#REF!	#REF!	#REF!	#REF!	#REF!	#REF!	#REF!	#REF!	#REF!	#REF!	#REF!	#REF!	#REF!	#REF!	#REF!	#REF!	#REF!	#REF!	#REF!	#REF!	#REF!	#REF!	#REF!	#REF!	#REF!	#REF!	#REF!	#REF!
	#REF!	#REF!	#REF!	#REF!	#REF!	#REF!	#REF!	#REF!	#REF!	#REF!	#REF!	#REF!	#REF!	#REF!	#REF!	#REF!	#REF!	#REF!	#REF!	#REF!	#REF!	#REF!	#REF!	#REF!	#REF!	#REF!	#REF!	#REF!	#REF!	#REF!	#REF!	#REF!	#REF!	#REF!	#REF!	#REF!	#REF!	#REF!	#REF!	#REF!	#REF!	#REF!	#REF!	#REF!	#REF!	#REF!	#REF!	#REF!	#REF!
	#REF!	#REF!	#REF!	#REF!	#REF!	#REF!	#REF!	#REF!	#REF!	#REF!	#REF!	#REF!	#REF!	#REF!	#REF!	#REF!	#REF!	#REF!	#REF!	#REF!	#REF!	#REF!	#REF!	#REF!	#REF!	#REF!	#REF!	#REF!	#REF!	#REF!	#REF!	#REF!	#REF!	#REF!	#REF!	#REF!	#REF!	#REF!	#REF!	#REF!	#REF!	#REF!	#REF!	#REF!	#REF!	#REF!	#REF!	#REF!	#REF!
	#REF!	#REF!	#REF!	#REF!	#REF!	#REF!	#REF!	#REF!	#REF!	#REF!	#REF!	#REF!	#REF!	#REF!	#REF!	#REF!	#REF!	#REF!	#REF!	#REF!	#REF!	#REF!	#REF!	#REF!	#REF!	#REF!	#REF!	#REF!	#REF!	#REF!	#REF!	#REF!	#REF!	#REF!	#REF!	#REF!	#REF!	#REF!	#REF!	#REF!	#REF!	#REF!	#REF!	#REF!	#REF!	#REF!	#REF!	#REF!	#REF!
	#REF!	#REF!	#REF!	#REF!	#REF!	#REF!	#REF!	#REF!	#REF!	#REF!	#REF!	#REF!	#REF!	#REF!	#REF!	#REF!	#REF!	#REF!	#REF!	#REF!	#REF!	#REF!	#REF!	#REF!	#REF!	#REF!	#REF!	#REF!	#REF!	#REF!	#REF!	#REF!	#REF!	#REF!	#REF!	#REF!	#REF!	#REF!	#REF!	#REF!	#REF!	#REF!	#REF!	#REF!	#REF!	#REF!	#REF!	#REF!	#REF!
	#REF!	#REF!	#REF!	#REF!	#REF!	#REF!	#REF!	#REF!	#REF!	#REF!	#REF!	#REF!	#REF!	#REF!	#REF!	#REF!	#REF!	#REF!	#REF!	#REF!	#REF!	#REF!	#REF!	#REF!	#REF!	#REF!	#REF!	#REF!	#REF!	#REF!	#REF!	#REF!	#REF!	#REF!	#REF!	#REF!	#REF!	#REF!	#REF!	#REF!	#REF!	#REF!	#REF!	#REF!	#REF!	#REF!	#REF!	#REF!	#REF!
	#REF!	#REF!	#REF!	#REF!	#REF!	#REF!	#REF!	#REF!	#REF!	#REF!	#REF!	#REF!	#REF!	#REF!	#REF!	#REF!	#REF!	#REF!	#REF!	#REF!	#REF!	#REF!	#REF!	#REF!	#REF!	#REF!	#REF!	#REF!	#REF!	#REF!	#REF!	#REF!	#REF!	#REF!	#REF!	#REF!	#REF!	#REF!	#REF!	#REF!	#REF!	#REF!	#REF!	#REF!	#REF!	#REF!	#REF!	#REF!	#REF!
	#REF!	#REF!	#REF!	#REF!	#REF!	#REF!	#REF!	#REF!	#REF!	#REF!	#REF!	#REF!	#REF!	#REF!	#REF!	#REF!	#REF!	#REF!	#REF!	#REF!	#REF!	#REF!	#REF!	#REF!	#REF!	#REF!	#REF!	#REF!	#REF!	#REF!	#REF!	#REF!	#REF!	#REF!	#REF!	#REF!	#REF!	#REF!	#REF!	#REF!	#REF!	#REF!	#REF!	#REF!	#REF!	#REF!	#REF!	#REF!	#REF!
	#REF!	#REF!	#REF!	#REF!	#REF!	#REF!	#REF!	#REF!	#REF!	#REF!	#REF!	#REF!	#REF!	#REF!	#REF!	#REF!	#REF!	#REF!	#REF!	#REF!	#REF!	#REF!	#REF!	#REF!	#REF!	#REF!	#REF!	#REF!	#REF!	#REF!	#REF!	#REF!	#REF!	#REF!	#REF!	#REF!	#REF!	#REF!	#REF!	#REF!	#REF!	#REF!	#REF!	#REF!	#REF!	#REF!	#REF!	#REF!	#REF!
	#REF!	#REF!	#REF!	#REF!	#REF!	#REF!	#REF!	#REF!	#REF!	#REF!	#REF!	#REF!	#REF!	#REF!	#REF!	#REF!	#REF!	#REF!	#REF!	#REF!	#REF!	#REF!	#REF!	#REF!	#REF!	#REF!	#REF!	#REF!	#REF!	#REF!	#REF!	#REF!	#REF!	#REF!	#REF!	#REF!	#REF!	#REF!	#REF!	#REF!	#REF!	#REF!	FALSE	#REF!	#REF!	#REF!	#REF!	#REF!	#REF!
	#REF!	#REF!	#REF!	#REF!	#REF!	FALSE	#REF!	#REF!	#REF!	#REF!	#REF!	#REF!	#REF!	#REF!	#REF!	#REF!	#REF!	#REF!	#REF!	#REF!	#REF!	#REF!	#REF!	#REF!	#REF!	#REF!	#REF!	#REF!	#REF!	#REF!	#REF!	#REF!	#REF!	#REF!	#REF!	#REF!	#REF!	#REF!	#REF!	#REF!	#REF!	FALSE	#REF!	#REF!	#REF!	#REF!	#REF!	#REF!	#REF!
	#REF!	#REF!	#REF!	#REF!	#REF!	#REF!	#REF!	#REF!	#REF!	#REF!	#REF!	#REF!	#REF!	#REF!	#REF!	#REF!	#REF!	#REF!	#REF!	#REF!	#REF!	#REF!	#REF!	#REF!	#REF!	#REF!	#REF!	#REF!	#REF!	#REF!	#REF!	#REF!	#REF!	#REF!	#REF!	#REF!	#REF!	#REF!	#REF!	#REF!	#REF!	#REF!	#REF!	#REF!	#REF!	#REF!	#REF!	#REF!	#REF!
	#REF!	#REF!	#REF!	#REF!	#REF!	#REF!	#REF!	#REF!	#REF!	#REF!	#REF!	#REF!	#REF!	#REF!	#REF!	#REF!	#REF!	#REF!	#REF!	#REF!	#REF!	#REF!	#REF!	#REF!	#REF!	#REF!	#REF!	#REF!	#REF!	#REF!	#REF!	#REF!	#REF!	#REF!	#REF!	#REF!	#REF!	#REF!	#REF!	#REF!	#REF!	#REF!	#REF!	#REF!	#REF!	#REF!	#REF!	#REF!	#REF!
	#REF!	#REF!	#REF!	#REF!	#REF!	#REF!	FALSE	#REF!	#REF!	#REF!	#REF!	#REF!	#REF!	#REF!	#REF!	#REF!	#REF!	#REF!	#REF!	#REF!	#REF!	#REF!	#REF!	#REF!	#REF!	#REF!	#REF!	#REF!	#REF!	#REF!	#REF!	#REF!	#REF!	#REF!	#REF!	#REF!	#REF!	#REF!	#REF!	#REF!	#REF!	#REF!	#REF!	#REF!	#REF!	#REF!	#REF!	#REF!	#REF!
	#REF!	#REF!	#REF!	#REF!	#REF!	#REF!	#REF!	#REF!	#REF!	#REF!	#REF!	#REF!	#REF!	#REF!	#REF!	#REF!	#REF!	#REF!	#REF!	#REF!	#REF!	#REF!	#REF!	#REF!	#REF!	#REF!	#REF!	#REF!	#REF!	#REF!	#REF!	#REF!	#REF!	#REF!	#REF!	#REF!	#REF!	#REF!	#REF!	#REF!	#REF!	#REF!	#REF!	#REF!	#REF!	#REF!	#REF!	#REF!	#REF!
	#REF!	#REF!	#REF!	#REF!	#REF!	#REF!	#REF!	#REF!	#REF!	#REF!	#REF!	#REF!	#REF!	#REF!	#REF!	#REF!	#REF!	#REF!	FALSE	#REF!	#REF!	#REF!	#REF!	#REF!	#REF!	#REF!	#REF!	#REF!	#REF!	#REF!	#REF!	#REF!	#REF!	#REF!	#REF!	#REF!	#REF!	#REF!	#REF!	#REF!	#REF!	#REF!	#REF!	#REF!	#REF!	#REF!	#REF!	#REF!	#REF!
	#REF!	#REF!	#REF!	#REF!	#REF!	#REF!	#REF!	#REF!	#REF!	#REF!	#REF!	#REF!	#REF!	#REF!	#REF!	#REF!	#REF!	#REF!	#REF!	#REF!	#REF!	FALSE	#REF!	#REF!	#REF!	#REF!	#REF!	#REF!	#REF!	#REF!	#REF!	#REF!	#REF!	#REF!	#REF!	#REF!	#REF!	#REF!	#REF!	#REF!	#REF!	#REF!	#REF!	#REF!	#REF!	#REF!	#REF!	#REF!	#REF!
	#REF!	#REF!	#REF!	#REF!	#REF!	#REF!	#REF!	#REF!	#REF!	#REF!	#REF!	#REF!	#REF!	#REF!	#REF!	#REF!	#REF!	#REF!	#REF!	#REF!	#REF!	#REF!	#REF!	#REF!	#REF!	#REF!	#REF!	#REF!	#REF!	#REF!	#REF!	#REF!	#REF!	#REF!	#REF!	#REF!	#REF!	#REF!	#REF!	#REF!	#REF!	#REF!	#REF!	#REF!	#REF!	#REF!	#REF!	#REF!	#REF!
	#REF!	#REF!	#REF!	#REF!	#REF!	#REF!	#REF!	#REF!	#REF!	#REF!	#REF!	#REF!	#REF!	#REF!	#REF!	#REF!	#REF!	#REF!	#REF!	#REF!	#REF!	#REF!	#REF!	#REF!	#REF!	#REF!	#REF!	#REF!	#REF!	#REF!	#REF!	#REF!	#REF!	#REF!	#REF!	#REF!	#REF!	#REF!	#REF!	#REF!	#REF!	#REF!	#REF!	#REF!	#REF!	#REF!	#REF!	#REF!	#REF!
	#REF!	#REF!	#REF!	#REF!	#REF!	#REF!	#REF!	#REF!	#REF!	#REF!	#REF!	#REF!	#REF!	#REF!	#REF!	#REF!	#REF!	#REF!	#REF!	#REF!	#REF!	#REF!	#REF!	#REF!	#REF!	#REF!	#REF!	#REF!	#REF!	#REF!	#REF!	#REF!	#REF!	#REF!	#REF!	#REF!	#REF!	#REF!	#REF!	#REF!	#REF!	#REF!	#REF!	#REF!	#REF!	#REF!	#REF!	#REF!	#REF!
	#REF!	#REF!	#REF!	#REF!	#REF!	#REF!	#REF!	#REF!	#REF!	#REF!	#REF!	#REF!	#REF!	#REF!	#REF!	#REF!	#REF!	#REF!	#REF!	#REF!	#REF!	#REF!	#REF!	#REF!	#REF!	#REF!	#REF!	#REF!	#REF!	#REF!	#REF!	#REF!	#REF!	#REF!	#REF!	#REF!	#REF!	#REF!	#REF!	#REF!	#REF!	#REF!	#REF!	#REF!	#REF!	#REF!	#REF!	#REF!	#REF!
	#REF!	#REF!	#REF!	#REF!	#REF!	#REF!	#REF!	#REF!	#REF!	#REF!	#REF!	#REF!	#REF!	#REF!	#REF!	#REF!	#REF!	#REF!	#REF!	#REF!	#REF!	#REF!	#REF!	#REF!	#REF!	#REF!	#REF!	#REF!	#REF!	#REF!	#REF!	#REF!	#REF!	#REF!	#REF!	#REF!	#REF!	#REF!	#REF!	#REF!	#REF!	#REF!	#REF!	#REF!	#REF!	#REF!	#REF!	#REF!	#REF!
	#REF!	#REF!	#REF!	#REF!	#REF!	#REF!	#REF!	#REF!	#REF!	#REF!	#REF!	#REF!	#REF!	#REF!	#REF!	#REF!	#REF!	#REF!	#REF!	#REF!	#REF!	#REF!	#REF!	#REF!	#REF!	#REF!	#REF!	#REF!	#REF!	#REF!	#REF!	#REF!	#REF!	#REF!	#REF!	#REF!	#REF!	#REF!	#REF!	#REF!	#REF!	#REF!	#REF!	#REF!	#REF!	#REF!	#REF!	#REF!	#REF!
	#REF!	#REF!	#REF!	#REF!	#REF!	#REF!	#REF!	#REF!	#REF!	#REF!	#REF!	#REF!	#REF!	#REF!	#REF!	#REF!	#REF!	#REF!	#REF!	#REF!	#REF!	#REF!	#REF!	#REF!	#REF!	#REF!	#REF!	#REF!	#REF!	#REF!	#REF!	#REF!	#REF!	#REF!	#REF!	#REF!	#REF!	#REF!	#REF!	#REF!	#REF!	#REF!	#REF!	#REF!	#REF!	#REF!	#REF!	#REF!	#REF!
	#REF!	#REF!	#REF!	#REF!	#REF!	#REF!	#REF!	#REF!	#REF!	#REF!	#REF!	#REF!	#REF!	#REF!	#REF!	#REF!	#REF!	#REF!	#REF!	#REF!	#REF!	#REF!	#REF!	#REF!	#REF!	#REF!	#REF!	#REF!	#REF!	#REF!	#REF!	#REF!	#REF!	#REF!	#REF!	#REF!	#REF!	#REF!	#REF!	#REF!	#REF!	#REF!	#REF!	#REF!	#REF!	#REF!	#REF!	#REF!	#REF!
[truncated: 74 more columns]

## Sheet: 连锁P值
0.00956
0.66359
0.61346
0.16709
0.58581
0.72583
0.67605
0.13175
0.8787
0.49686
0.43973
0.64546
0.18452
0.81288
0.03178
0.78456
0.20626
0.01195
0.4972
0.0754
0.01941
0.99774
0.92335
0.51883
0.7228
0.36946
0.24891
0.10421
0.89241
0.32185
0.58708
0.7752
0.99715
0.26467
0.04177
0.90503
0.27258
0.86219
0.1317
0.54918
0.45868
0.69671
0.00576
0.83185
0.64989
0.8684
0.02476
0.76159
0.87948
0.5151
0.21873
0.52188
0.70559
0.13842
0.09182
0.50751
0.46354
0.11292
0.53035
0.71587
0.0282
0.61572
0.66152
0.0004
0.71252
0.00017
0.25245
0.10514
0.55178
0.53302
0.94943
0.15456
0.17121
0.48873
0.38973
0.0569
0.66489
0.43454
0.78912
0.313
0.43244
0.0547
0.63447
0.07326
0.63994
0.20166
0.81994
0.09856
0.53659
0.10292
0.86432
0.12148
0.19261
0.12736
0.02371
0.8777
0.33688
0.10622
0.81262
0.6949
0.39163
0.02602
0.8184
0.27657
0.02143
0.4661
0.10863
0.3781
0.63963
0.99079
0.12535
0.61787
0.58782
0.46926
0.69459
0.93848
0.02191
0.999
0.8356
0.99916
0.56189
0.44852
0.23172
0.18606
0.2112
0.49681
0.46418
0.66537
0.17533
0.80156
0.43307
0.47246
0.22304
0.54025
0.5425
0.96632
0.29868
0.22557
0.01345
0.56923
0.0242
0.00128
0.02943
0.00075
0.72845
0.39577
0.01909
0.19987
0.2667
0.23139
0.12047
0.00884
0.82225
0.16894
0.59287
0.00564
0.63516
0.0171
0.14735
0.0249
0.04211
0.28944
0.07004
0.16661
0.11391
0.99464
0.98022
0.24402
0.5278
0.43538
0.00491
0.10217
0.49814
0.007
0.42458
0.03642
0.12152
0.05854
0.45463
0.10062
0.78715
0.45629
0.08722
0.76691
0.84077
0.80329
0.00103
0.1531
0.00283
0
0.07877
0.37577
0.57049
0.25389
0.99848
0.2464
0.5975
0.88153
0.86285
0.82955
0.93039
0.37761
0.73238
0.42315
0.71207
0.92766
0.40815
0.24017
0.77284
0.45121
0.00365
0.30325
0.00294
0.69969
0.00012
0.47078
0.0394
0.13121
0.00019
0.33674
0.16412
0.05874
0.1805
3e-05
0.03869
0.50653
0.86404
0.0727
0.74369
0.31969
0.13203
0.40048
0.3857
0.25411
0.26107
0.08454
0.44024
0.074
0.62237
0.11039
0.04416
0.08038
0.61339
0.93835
0.7099
0.03959
0.94322
0.39381
0.00665
0.45861
0.24518
0.33706
0.33707
0.06932
0.0287
0.16169
0.3064
0.0026
0.27868
0.22742
0.00289
0.40322
0.36534
0.01091
0.00026
0.91249
0.03025
0.22788
0.37525
0.50571
0.00053
0.00522
0.0002
0.5707
0.01522
0.8345
0.07282
0.23716
0.0379
0.67764
0.80508
0.10997
0
0.60158
0.13337
0.00836
0.6691
0.18127
0.6068
0.77946
0.44223
0.98797
0.31743
0.77701
0.35691
0.54809
0.67802
0.00111
0.05017
0.21563
0.11337
0.46865
0.07915
0.59087
0.76383
0.17025
4e-05
0.18741
0.80095
0.03281
0.92508
0.17606
0.50474
0.64193
0.9419
0.74144
0.3043
0.43502
0.1931
0.8795
0.76444
0.25585
0.11041
0.3459
0.01557
0.02183
0.78526
0.02337
0.69305
0.98145
0.20473
0.39681
0.18743
0.70251
0.53331
0.48602
0.06545
0.23723
0.45078
0.8094
0.49383
0.72507
0.25822
0.35605
0.54771
0.71951
0.8824
0.26136
0.4788
0.96464
0
0.05634
0.05529
0.15616
0.87071
0.70288
0.784
0.07697
0.38128
0.65729
0.07607
0.25529
0.16549
0.14107
0.17816
0.04789
0.22664
0.44612
0.05623
0.90718
0.27001
0.29581
0.45091
0.3072
0.64389
0.47287
0
0
0.48308
0.12606
0.03437
0.81651
0.62753
0.00449
0.18964
0.11954
0.0358
0.28707
0.00019
0.29417
0.05475
0.48458
0.03728
0.07818
0.24621
0.00399
0.03423
0.36483
0.85442
0.02777
0.09175
0.04732
0.14965
0.05196
0.06884
0.15687
0.0067
0.45904
0.0097
0.68325
0.64727
0.80917
0.25069
0.30669
0.08624
0.29129
0.79119
0.83739
0.07557
0.34672
0.6758
0.95679
0.77632
0.24399
0.07446
0.01142
0.28738
0.01368
0.45939
0.28138
0.13081
0.43294
0.28632
0.31812
0.29859
0.50867
0.44485
0.50375
0.91107
0.99981
0.60624
0.55106
0.65067
0.16894
0.34132
0.67784
0.40659
0.81346
0.73235
0.69044
0.74093
0.27894
0.45612
0.45696
0.85053
0.94984
0.46042
0.12177
0.38005
0.97966
0
0
0
0.29994
0.37747
0.59162
0.12566
0.02175
0.44112
0.46378
0.62449
0.38413
0.12777
0.74398
0.39877
0.4681
0.07974
0.11757
0.51355
0.0806
0.66204
0.25671
0.88998
0.51121
0.60643
0.20558
0.68849
0.28699
0.41064
0.28606
0.00571
0.01315
0.05939
0.79171
0.71269
0.01675
0.54591
0.2812
0.60478
0.90717
0.99709
0.94303
0.63974
0.75639
0.33532
0.53496
0.00836
0.15331
0.65681
0.46394
0.9022
0.80377
0.06749
0.88972
0.35931
0.74531
0.47237
0.00259
0.86665
0.25998
0.88776
0.83718
0.15103
0.84339
0.00542
0.55185
0.87854
0.20558
0.23018
0.59006
0.62875
0.41884
0.25806
0.38561
0.01349
0.77798
0.73061
0.34146
0.13526
0.0755
0.4576
0.6903
0.58777
0.30257
0.05364
0.69457
0.36414
0.91824
0.08721
0.79536
0.66871
0.85601
0.97411
0.5828
0.54296
0.7284
0.35454
0.17249
0.26541
0.06853
0.65409
0.16926
0.19768
0.63029
0.03059
0.92696
0.81208
0.26354
0.71041
0.01704
0.52773
5e-05
0.00894
0.08117
0.45777
0.00459
0.72876
0.77514
0.53121
0.64159
0.28282
0.11205
0.17161
0.44402
0.8517
0.88899
0.16703
0.18597
0.10368
0.86459
0.29258
0.36791
0.3376
0.50798
0.57529
0.48591
0.96759
0.0129
0.00887
0.04786
0.85097
0.06705
0.46477
0.3389
0.00457
0.28742
0.29709
0.90493
0.2668
0.89063
0.90217
0.01505
0.03606
0.00276
0.00168
0.64126
0.31714
0.97666
0.33681
0.31674
0.56873
0.61525
0.22564
0.20948
0.85716
0.60736
0.06073
0.69351
0.43872
0.58767
0.81041
0.49537
0.42464
0.12164
0.68726
0.46
0.03779
0.24738
0.5217
0.11329
0.47731
0.67271
0.36178
0.49991
0.43994
0.36562
0.3653
0.18384
0.09971
0.65348
0.38681
0.74239
0.41898
0.11439
0.30128
0.5697
0.83028
0.48254
0.78177
0.42417
0.56448
0.09361
0.6483
0
0.79051
0.88703
0.18142
0.31441
0.45511
0.09544
0.28788
0.1533
0.87002
0.70368
0.32353
0.4916
0.18961
0.24638
0.84239
0.23122
0.15498
0.09932
0.05463
0.93752
0.00205
0.0373
0.3698
0.81962
0.38773
0.31514
0.96848
0.8414
0.81364
0.95964
0.97247
0.46352
0.0267
0.05547
0.70453
0
0.54006
0.08015
0
0.18565
0.99828
0.37352
0.74649
0.74445
0.00011
0.07763
0.57755
0.18535
0.09532
0.40037
0.87745
0.51262
0.81822
0.01668
0.86006
0.41384
0.00426
0.65184
0.59634
0.50375
0.0139
0.39806
0.3604
0.30237
0.71321
0.27575
0.2173
0.05006
0.60198
0.40022
0.78798
0.81988
0.17885
0.39634
0.97782
0.75306
0.95047
0.74503
0.59894
0.3689
0.01995
0.71893
0.70424
0.46531
0.09619
0.32977
0.42064
0.20698
0.12323
0.34033
0.00121
0.10259
0.51314
0.43389
0.00777
0.69436
0.02024
0.47939
0.05746
0.1041
0.00472
0.05316
0.14838
0.36683
0.00717
0.09671
0.02091
0.86342
0.72169
0.47289
0.20079
0.02312
0.96422
0.14536
0.28454
0.21896
0.56508
0.84172
0.57598
0.66197
0.95224
0.01569
0.05789
0.88268
0.48557
0.84023
0.65695
0.32626
0.56891
0.73878
0.55118
0.02171
0.72417
0.01573
0.93908
0.49638
0.34505
0.19498
0.84884
0.51642
0.26567
0.09449
0.02538
0.00783
0.92177
0.8531
0.49757
0.42394
0.67302
0.93375
0.51628
0.00657
0.46512
0.58008
0.48384
0.38723
0.35551
0.05047
0.00736
0.05668
0.33847
0.00043
0.01609
0.26621
0.17091
0.28197
0
0.02283
0.02315
0.88638
0.05443
0.54164
0.808
0.00187
0.254
0.21889
0.94344
0.10171
0.08994
0.0023
0.00106
0.17093
0.07222
0.01582
0
0.01437
0.21608
0.58625
0.00023
0.64699
0.12127
0.09078
0.27183
0.959
0.04657
0.09199
0
0.95935
0.64042
0.00106
0.61599
0.38354
0.9335
1e-05
0.80362
0.14506
0.02682
0.97002
0.97094
0.94954
0.44255
0.87141
0.48458
0.12738
0.34207
0.07847
0.26884
0.85818
0.08047
0.48013
0.19613
0.00157
5e-05
0.53179
0.11967
0.86628
0.69137
0.94111
0.07389
0.84555
0.22492
0.43001
0.10526
0.14603
0.77511
0.82471
0.27882
0.98777
0.30148
0.18806
0.00808
0.20032
0.42705
0.19567
0.34614
0.66221
0.6423
0.27425
0.34112
0.4283
0.00106
0.07045
0.00211
0.44887
0.71955
0.12669
0.66175
0.32497
0.07314
0.29299
0.38142
0.47188
0.19277
0.34996
0.18525
0.61814
0.0881
0.02453
0.05244
0.62206
0.297
0.3831
0.17706
0.16832
0.06447
0.11398
0.22318
0.07019
0.00937
0.3757
0.27773
0.62697
0.2031
0.7364
0.8995
0.25112
0.27951
0
0.87071
0.2427
0.33667
0.88365
0.02001
0.10271
0.21632
0.54058
0.15888
0.01091
0.9047
1e-05
0.23496
0.20226
0.2632
0.39293
0.01035
0.02062
0.42003
0.04665
0.09095
0.0663
0.00883
0.36715
0.5511
0.32455
0.60487
0.37389
0.24985
0.62665
0.94988
0.64434
0.00265
0.01861
0.04895
0.00071
0.71955
0.60829
0.59626
0.86864
0.64178
0.9654
0.75191
0.92425
0.58538
0.89616
0.90763
0.89632
0.09379
0.89531
0.99675
0.71974
0.86134
0.41349
0.47619
0.24259
0.18819
0.77559
0.81188
0.60331
0.47002
0.19461
0.40683
0.47028
0.31938
0.32893
0.85658
0.42618
0.22175
0.2807
0.84212
0.3739
0.91644
0.15568
0.21028
0.30755
0.9513
0.10587
0.98652
0.91996
0.97263
0.94089
0.47686
0.42288
0.55417
0.16361
0.35663
0.3283
0.30787
0.41685
0.22198
0.38572
0.15154
0.50561
0.01294
0.67903
0.04974
0.95972
0.12895
0.59059
0.16539
0.3739
0.11305
0.23543
0.15138
0.81495
0.22286
0.51512
0.20114
0.43176
0.30303
0.02651
0.55626
0.14682
0.33012
0.1477
0.65065
0.80215
0.05188
0.30591
0.28584
0.49899
0.03811
0.97114
0.97012
0.63289
0.87432
0.05763
0.22069
0.28159
0.00734
0.02587
0.38934
0.26394
0.00043
0.11864
0.78477
0.02947
0.00058
0.08522
0
0.07209
0.67108
0.29999
0.8333
0.06827
0.14543
0.04487
0.39415
0.47837
0.00868
0.29539
0.00286
0.01194
0.33817
0.96743
0.25678
0.02136
0.07299
0.78913
0.47855
0.00612
0.17395
0.15301
0.03236
0.03512
0.70813
0.71299
0.29785
0.31197
0.01746
0.18788
0.0003
0.53957
0.69703
0.00517
0.87366
0.1643
0.25666
0.24798
0.04082
0.01625
0.17073
0.03626
0.58681
0.7086
0.01579
0.66408
0.18508
0.1649
0
0.93271
0.03547
0.05473
0.00046
0.3561
0.63433
0.15528
0.04542
0.03303
0.60846
0.55894
0.2233
0.79731
0.00669
0.41214
0.59452
0.36652
0.93242
0.44336
0.65168
0.38711
0.29007
0.00623
0.15686
0.9037
0.53609
0.00626
0.5722
0.74311
0.00054
0.3932
0.28677
0.21893
4e-05
0.08795
0.23099
0.64593
0.46877
0.00018
0.23653
0.30484
0.06357
0.87774
0.03931
0.37589
0.1094
0.02853
0.0004
0.58781
0.78578
0.00078
0.42487
0.40135
0.86489
0.0097
0.07051
0.00402
0.34945
0.60054
0.48981
0.07562
0.00012
0.68426
0.18039
0.20114
0.37446
0.7283
0.40108
0.2007
0.35119
0.91012
0.13168
0.00286
0.33831
0
0.29727
0.07363
0.00013
0.83359
0.97826
0.0318
0.00063
0.48032
0.94749
0.01304
0.03578
0.05957
0
0.00186
0.79855
0.00668
0.5567
0.0202
0.35438
0.40852
0.10376
0.22817
0.10342
0.39259
1e-05
0.04324
0.00165
0.31297
0
0.10587
0.18485
0.00513
0.34513
0.09277
0.51218
0.02402
0.16606
0.10384
0.05585
0.46051
0.30239
0.24296
0.25556
0.50023
0.03588
0.05265
0.03379
0.0828
0.04683
0.30801
0.00832
1e-05
0.20245
0.05278
0.02251
0.82114
0.07213
0.04254
0.47524
0.00184
0.37009
0.00466
0.00975
0.00074
0.19959
0.20426
0.08687
0.23392
0.53886
0.42722
0.31299
0.02942
0.80254
0.46631
0.03676
0.00077
0.08164
0.32809
1e-05
0.01014
0.00012
0.01318
0.01546
0.07914
0.33494
0.65752
0.18617
0.83861
0.28342
0.69966
0.80934
0.59882
0.48396
0.86541
0.28516
0.09634
0.34017
0.91338
0.19735
0
0.22529
0.3398
0.28016
0.86776
0.04514
0.11548
0.00012
0.0201
0.72669
0.13675
0.44642
0.95621
0.39023
0.01455
0.05478
0.05051
0.60699
0.18094
0.21328
0.09187
0.12106
0.9935
0.91074
0.9948
0.2182
0.34882
0.00077
0.23236
0.81932
0.50506
0.40387
0.01823
0.03363
0.01577
0.39023
0.06084
0.26383
0.17325
0.25629
0.21255
0.9015
0.64739
0.07087
0.17881
0.51733
0.56728
0.79451
0.00489
0.23591
0.42565
0.00305
0.02559
0.1514
0.83472
0.37935
0.07245
0.5482
0.72957
0.12419
0.01284
0.43099
0.81445
3e-05
0.6489
0.18076
0.00141
0
0.35708
0.53111
0.29219
0.61542
0.37074
0.67227
0.51196
0.94635
0.87896
0.766
0.09144
0.37195
0.07179
0.74303
0.01399
0.60598
0.12417
0.0007
0.04301
0.35718
0.72135
0.73013
0.08453
0.9489
0.072
0.51807
0.21772
0.86393
0.00153
0.71069
0.48648
0.23425
0.23828
0.84304
0.43405
0
0.19074
0.80967
0.97564
0.84834
0.26728
0.36752
0.75048
0.00028
2e-05
0.35665
0.00317
0.02784
0.83457
0.13117
0.54476
0.16845
0.99404
0.61681
0.81258
0.04441
0.16967
0.04511
0.15943
0.39026
0.12576
0.00012
0.83121
0.00077
0.55946
0.05849
0.78953
0.00417
0.5762
0.12543
0.81878
0.29182
0.14321
0.00686
0.02602
0.74032
0.39434
0.82106
0.92073
0.23084
0.43577
0.66473
0.50051
0.38682
0.01068
0.111
0.02216
0.48562
0.89165
0.14105
0.00137
0.74512
0.22567
0.50506
0.49203
1e-05
0.00873
0.18386
0.58056
0.94951
0.94951
0.94951
0.94951
0.94951
0.94951
0.94951
0.94951
0.94951
0.94951
0.94951
0.94951
0.94951
0.94951
0.94951
0.94951
0.94951
0.94951
0.94951
0.94951
0.94951
0.94951
0.94951
0.94951
0.94951
0.94951
0.94951
0.94951
0.94951
0.94951
0.94951
0.94951
0.94951
0.94951
0.94951
0.94951
0.94951
0.94951
0.94951
0.94951
0.94951
0.94951
0.94951
0.94951
0.94951
0.94951
0.94951
0.94951
0.94951
0.94951
0.94951
0.94951
0.94951
0.94951
0.94951
0.94951
0.29425
0.97108
0.53068
0.66463
0.79803
0.17028
0.10678
0.92564
0.83788
0.26312
0.00577
0.00678
0.25441
0.13699
0.14372
0.83274
0.74311
0.41324
0.68495
0.67529
0.77564
0.29704
0.65133
0.86839
0.38959
0.34889
0.15339
0.28412
0.07613
0.74846
0.25574
0.27389
0.41379
0.93946
0.03152
0.46249
0.69383
0.48198
0.04347
0.2048
0.8079
0.00961
0.44904
0.92138
0.88181
0.54981
0.50248
0.15564
0.6433
0.48624
0.68185
0.27911
0.40794
0.13414
0
0
0.70695
0.50917
0.00192
0.00376
0.26543
0.78974
0.03971
0.66751
0.60629
0.51456
0.17112
0.22886
0.8777
0.12458
0.05171
0.40634
0.4209
0.00603
0.00624
0.00013
0.53812
0.43488
0.53602
0.58361
0.56585
0.02849
0.01403
0.10526
0.37129
0.86428
0.02625
0.0506
0.98182
0.15556
0.76368
0
0.18629
0.90324
0.0551
0.84639
0.98245
0.60259
0.03619
0.30508
0.52032
0.86026
0.28674
0.56535
0.68147
0.02827
0.13401
0.14127
0.7543
0.00178
0.051
0.051
0
0.59368
0.17994
0.00999
0.8994
0.36518
0.00566
0.22453
0.88977
0.18075
0.18082
0.04198
0.37258
0.00204
0.42611
0.15499
0.87555
0.48541
0.04533
0.23659
0.88226
0.85538
0.00881
0.40604
0.51768
0.49345
0.3297
0.57032
0.44674
0.00139
0.20772
0.87181
0.22183
0.85279
0.10732
0.45122
0.84209
0.19776
0.83521
0.0116
0.38876
0.84754
0.02078
0.59431
0.01637
0.02947
0.93182
0.01992
0.00436
1e-05
0.01112
0.18016
0.21198
0.64649
0.11747
0.5512
0.5512
0.9646
0.96063
0.47766
0.6281
0.48835
0.54813
0.01723
0.39355
0.9817
0.87104
0.01868
0.02653
0.06319
0.21603
0.12745
0.68718
0.01671
0.04963
0.37799
0.00315
0.73739
0.65687
0.03024
0.32463
0.92446
0.82847
0.03987
0.80268
0.99933
0.59286
0.01102
0.53308
0.79789
0.65637
0.48459
0.10738
0.37686
0.09015
0.62922
0.12087
0.24709
0.05289
0.91728
0.03462
0.25986
0.2546
0.15276
0.33203
0.09743
0.27906
0.15557
0.01135
0.07554
0.99492
0.78473
0.87669
0.34025
0.34025
0.69103
0.63793
0.00512
0.41661
0.06746
0.57685
0.03864
0.1397
0.73514
0.54894
0.55905
0.30278
0.1045
0.53763
0.19131
0.43056
0.12571
0.20531
0.60455
0.87147
0.18978
0.61682
0.1233
0.0134
0.90703
0.23281
0.11692
0.60243
0.51036
0.44421
0.1027
0.30638
0.15325
0.52447
0.76197
0.80369
0.28102
0.03022
0.14554
0.13441
0.42778
0.8368
0.14325
0.55904
0.51807
0.65483
0.02035
0.19601
0.20428
0.39842
0.16687
0.95337
0.23531
0.6756
0.68006
0.70526
0.20815
0.65214
0.65214
0.65137
0.05191
0.67019
0
0.01571
0.83149
0.81489
0.10118
0.58795
0.51042
0.4318
0.09806
0.40169
0.05307
0.56288
0.26328
0.52078
0.92047
0.26247
0.25354
0.75893
0.99734
0.37388
0.13206
0.83897
0.45878
0.14108
0.40656
0.35516
0.96559
0.8296
0.35718
0.0745
0.12534
0.68823
0.65974
0.41539
0.44995
0.47267
0.95162
0.44253
0.52218
0.77643
0.00051
0.75112
0.0041
0.30873
0.12981
0.60366
0.98322
0.15209
0.15178
0.46131
0.17119
0.13006
0.99069
0.64366
0.00165
0.78736
0.78736
0.1414
0.10365
0.24405
0.40881
0.11775
0.62895
0.70691
0.9445
0.55406
0.16996
0.6419
0.15124
0.91762
0.38731
0.83281
0.10588
0.29328
0.10282
0.49902
0.38432
0.77803
0.79163
0.12678
0.39054
0.5151
0.46913
0.43916
0.4682
0.78705
0.76168
0.53067
0.41543
0.15328
0.00344
0.01885
0.09153
0.1277
0.84729
0.86903
0.16115
0.28521
0.86167
0.03086
0.1259
0.04919
0.43676
0.00318
0.37357
0.33453
0.05312
0.44742
0.31567
0.00118
0.05333
0.01151
0.11031
0.66315
0.55154
0.01236
0.66384
0.66384
0.46507
0.67899
0.12729
0.08875
0.83983
0.26289
0.00113
0.49784
0.08035
0.9538
0.10384
0.01778
0.45988
0.52424
0.35688
0.68071
0.63176
0.05329
0.40352
0.76426
0.38138
0.76533
0.08423
0.14006
0.06052
0.10146
0.26782
0.18012
0.21583
0.08722
0.29454
0.08969
0.20957
0.04755
0.03366
0.3012
0.22181
0.69488
0.93959
0.00398
0.21176
0.04548
0.06327
0.14219
0.6721
0.0051
0.03153
0.74317
0.58413
0.31011
0.41582
0.42772
0.62913
[truncated: 5,626 more rows]
[truncated: 1 more columns]

## Sheet: 连锁直观结果 (3)
	mh01KK-072	mh01KK-205	mh01KK-210	mh02KK-073	mh02KK-102	mh02KK-201	mh03KK-007	mh03KK-150	mh04KK-013	mh04KK-015	mh04KK-016	mh04KK-017	mh04KK-019	mh05KK-022	mh05KK-062	mh05KK-078	mh06KK-026	mh06KK-080-B	mh06KK-101	mh09KK-035	mh09KK-152	mh09KK-157	mh10KK-083	mh10KK-084	mh10KK-085	mh10KK-087	mh10KK-088	mh11KK-039	mh11KK-040	mh11KK-041	mh11KK-089	mh11KK-187	mh11KK-191	mh12KK-045	mh12KK-092	mh12KK-202	mh13KK-226	mh16KK-255	mh16KK-302	mh17KK-052	mh22KK-060
mh21KK-324	-	-	-	-	-	-	-	-	-	-	-	-	-	-	-	-	-	-	-	-	-	-	-	-	-	-	-	-	-	-	-	-	-	-	FALSE	-	-	-	-	-
mh22KK-303	-	-	-	-	-	-	-	-	-	-	-	-	-	-	-	-	-	-	-	-	-	-	-	-	-	-	-	-	-	-	-	-	-	-	-	-	-	-	-	-	FALSE

## Sheet: Sheet4
1	1
2	1
3	1
4	1
5	1
6	1
7	1
8	1
9	1
10	1
11	1
12	1
13	1
14	1
15	1
16	1
17	1
18	1
19	1
20	1
21	1
22	1
23	1
24	1
25	1
26	1
27	1
28	1
29	1
30	1
31	1
32	1
33	1
34	1
35	1
36	1
37	1
38	1
39	1
40	1
41	1
42	1
43	1
44	1
45	1
46	1
47	1
48	1
49	1
50	1
51	1
52	1
53	1
54	1
55	1
56	1
57	1
58	1
59	1
60	1
61	1
62	1
63	1
64	1
65	1
66	1
67	1
68	1
